# Supplementary material for: High-throughput deep sequencing reveals that microRNAs play important roles in salt tolerance of euhalophyte Salicornia europaea
Source: BMC Plant Biol. 2015 Feb 26;15:63. doi: 10.1186/s12870-015-0451-3 (PMC4349674; doi:10.1186/s12870-015-0451-3)
Supplement: Additional file: 1. — The conserved miRNAs identified in S. europaea. [file 12870_2015_451_MOESM1_ESM.xlsx]

## Sheet: Sheet1
Additional file 1. The conserved miRNAs identified in S. europaea.
miRNA family	Name	Sequence (5'-3')	Length (nt)	Reference miRNA	Raw Reads						pre-miRNA(nt)	Arm	A+U(%)	MFE	MFEI	RT-PCR
					S-0 h	R-0 h	S-12 h	R-12 h	S-7 d	R-7 d
miR156	seu-miR156a-5p	UGACAGAAGAGAGUGAGCAC	20	ath-miR156a	31854	90381	22061	89489	33213	96669	101	5	52.5	-44.5	0.93
	seu-miR156b	CUGACAGAAGAUAGAGAGCAC	21	smo-miR156b	33455	86377	22193	103562	24706	91342
	seu-miR156c	UGACAGAAGAGAGUGAGCACA	21	bna-miR156a	900	253	576	148	888	214
	seu-miR156d	UGACAGAAGAGAGGGAGCAC	20	ptc-miR156k	186	442	100	377	130	189
	seu-miR156e	UGACAGAAGAGAGCGAGCAC	20	sbi-miR156e	60	174	33	143	55	76
	seu-miR156f	UGACAGAAGAGAGAGAGCAC	20	ahy-miR156a	20	70	13	70	24	33
	seu-miR156g	UUGACAGAAGAGAGAGAGCAC	21	ahy-miR156c	77	37	64	28	96	11
	seu-miR156h	CGACAGAAGAGAGUGAGCAC	20	ath-miR156g	12	71	10	53	19	58
	seu-miR156i	UGACAGAGGAGAGUGAGCAC	20	vvi-miR156e	5	16	3	19	11	15
	seu-miR156j	UGUCAGAAGAGAGUGAGCAC	20	ghr-miR156c	3	7	3	8	3	9
	seu-miR156k	UUGACAGAAGAUAGAGGGCAC	21	cme-miR156e	8	2	8		4	1
	seu-miR156l	UGACAGAAGAGAGAGAGCACA	21	osa-miR156k	1	1	1
	seu-miR156m	UUGACAGAAGAAAGAGAGCAC	21	smo-miR156c			2			1
	seu-miR156n	UUGACAGAAGAGAGAGAGCACA	22	gma-miR156f					1
	seu-miR156o	UGACAGAAGAGAGAGAGCAU	20	vvi-miR156h				1
	seu-miR156p	UUGACAGAAGAGAGUGAGCAC	21	gma-miR156k	58418	23781	48122	24628	80313	27654
	seu-miR156q	CUGACAGAAGAUAGAGAGCAU	21	gma-miR156r	129	385	80	415	103	304
	seu-miR156r	CUGACAGAAGAGAGUGAGCAC	21	ama-miR156	37	34	27	28	55	36
	seu-miR156s	UGACAGAAGAGAGUGAGCACU	21	gma-miR156q	28	54	3	51	34	41
	seu-miR156t	UGACAGAAGAGGGUGAGCAC	20	mtr-miR156j	18	44	6	39	11	40
	seu-miR156u	UGACAGAAGAAAGUGAGCAC	20	mdm-miR156ad	9	18	6	27	10	20
	seu-miR156v	UGACAGAAGAGAGUGAGUAC	20	hci-miR156a	8	38	5	26	7	27
	seu-miR156w	UGACAGAAGAGAAUGAGCAC	20	nta-miR156f	8	15	8	14	6	15
	seu-miR156x	UUGACAGAAGAUAGAGAGC	19	hbr-miR156	1
	seu-miR156y	UGACAGAAGAGAGUGAGCAUA	21	cca-miR156b	1
	seu-miR156z	UUGACAGAAGAUGGAGAGCAC	21	ptc-miR156l	1		6		2
	seu-miR156ab	UGACAGAAGAGAGGGAGCA	19	har-miR156c		1
	seu-miR156ac	GCUCUCUAUGCUUCUGUCAUCA	22	stT-miR156d-3p					1
	seu-miR156ad	CUGACAGAAGAGAGUGAGCA	20	stT-miR156f-5p		4		1		2
	seu-miR157a	UUGACAGAAGAUAGAGAGCAC	21	ath-miR157a	6999	1209	6847	984	8878	1136
	seu-miR157b	UGACAGAAGAUAGAGAGCAC	20	ath-miR157d	283	534	151	805	176	550
miR158	seu-miR158a	UCCCAAAUGUAGACAAAGCA	20	ath-miR158a			1	1
miR159	seu-miR159a	UUUGGAUUGAAGGGAGCUCUA	21	ath-miR159a	1094	807	1091	1127	2463	1147
	seu-miR159b	UUUGGAUUGAAGGGAGCUCUU	21	ath-miR159b	17	22	16	26	100	46
	seu-miR159c	UUUGGAUUGAAGGGAGCUCUG	21	bdi-miR159b-3p	20	18	13	22	34	34
	seu-miR159d	CUUGGAUUGAAGGGAGCUCUA	21	osa-miR159f	1	1			1
	seu-miR159e	UUUGGAUUGAAGGGAGCUCCU	21	ath-miR159c	1
	seu-miR159f	UUUGGACUGAAGGGAGCUCUA	21	aqc-miR159		1				1
	seu-miR159g	CUUGGAUUGAAGGGAGCUCU	20	bdi-miR159-3p		1		2	2	1
	seu-miR159h	UUUGGUUUGAAGGGAGCUCUA	21	pde-miR159	1				1
	seu-miR159i	UUUGGAUUGAAGGGAGCUCUC	21	lTs-miR159b	2	2	1			3
	seu-miR319a-3p	UUGGACUGAAGGGAGCUCCCU	21	ath-miR319a	99	532	72	79	127	188	192	3	54.2	-77.6	0.88	+(1)
	seu-miR319a-5p	AGAGCUUCCUUCAGCCCACUC	21			2		1	1	4
	seu-miR319b	UUGGACUGAAGGGAGCUCCC	20	cme-miR319a	3	15	3	6	9	16
	seu-miR319c	CUUGGACUGAAGGGAGCUCCC	21	ppt-miR319c		4	2	1		4
	seu-miR319d	CUUGGACUGAAGGGAGCUCC	20	ppt-miR319a					1
	seu-miR319e	UUGGACUGAAGGGAGCUCC	19	pta-miR319						2
	seu-miR319f	AUUGGACUGAAGGGAGCUCC	20	cpa-miR319	2		1		5
miR160	seu-miR160a	UGCCUGGCUCCCUGUAUGCCA	21	ath-miR160a	150	525	44	18	70	325
	seu-miR160b	CGCCUGGCUCCCUGUAUGCCA	21	ppt-miR160b						1
	seu-miR160c	UGCCUGGCUCCCUGCAUGCCA	21	ptc-miR160h					1
	seu-miR160d	UGCCUGGCUCCCUGUAUGCC	20	gma-miR160b	1					2
	seu-miR160e	GCGUAUGAGGAGCCAUGCAUA	21	aly-miR160a-3p				3
	seu-miR160f	GCGUAUGAGGAGCCAAGCAUA	21	gma-miR160a-3p	54	142	68	263	58	157
	seu-miR160g	UGCCUGGCUCCCUGUAUGCCAUU	23	mes-miR160h				1
miR162_1	seu-miR162a	UCGAUAAACCUCUGCAUCCAG	21	ath-miR162a	128	171	74	142	95	186
	seu-miR162b	GGAGGCAGCGGUUCAUCGAUC	21	aly-miR162a-5p	3	1		10	2	1
	seu-miR162c	UGGAGGCAGCGGUUCAUCGAUC	22	csi-miR162-5p		3	1	5	1	4
	seu-miR162d	UUGAUAAACCUCUGCAUCCAG	21	cln-miR162		1	1
miR164	seu-miR164a-5p	UGGAGAAGCAGGGCACGUGCA	21	ath-miR164a	6018	6190	2685	3918	4325	5843	252	5	60	-81.74	0.81	+(6)
	seu-miR164a-3p	CAUGUGCCCAUCUUCCCCAUC	21		6	4	1	1	2	1
	seu-miR164b	UGGAGAAGCAGGGCACGUGCU	21	osa-miR164d	99	123	12	34	98	151
	seu-miR164c	UGGAGAAGCAGGGUACGUGCA	21	osa-miR164c	1	2	1	1	1	2
	seu-miR164d	UGGAGAAGCAGGGCACAUGCU	21	ptc-miR164f	3	20	2	11		16
	seu-miR164e	UGGAGAAGCAGGGCACGUGCG	21	ath-miR164c	4	3			1	3
	seu-miR164f	UGGAGAAGCAGGGCACGUGAA	21	hci-miR164a	4	2	1	1	1
	seu-miR164g	UGGAGAAGCAGGGCACGUGC	20	gma-miR164b	2	5	3	6	8	6
miR165	seu-miR165a	UCGGACCAGGCUUCAUCCCCC	21	ath-miR165a	273	277	40	108	182	214
	seu-miR165b	UCGGACCAGGCUUCAUCCCC	20	aly-miR165a-3p	9	15	2	2	3	5
miR166	seu-miR166a-3p	UCGGACCAGGCUUCAUUCCCC	21	ath-miR166a	93959	74262	95866	130677	86043	99310	128	3	49.2	-54.2	0.83	+(1)
	seu-miR166a-5p	GGAAUGUUGUCUGGCUCGAGG	21	zma-miR166c-5p	706	765	460	359	749	811
	seu-miR166b	UCGGACCAGGCUUCAUUCCUC	21	osa-miR166g	84069	91756	103349	156228	86722	104677
	seu-miR166c	UCGGACCAGGCUUCAUUCC	19	vvi-miR166a	902	653	694	908	943	986
	seu-miR166d	UCGGACCAGGCUUCAUUCCC	20	cme-miR166g	680	450	519	910	641	756
	seu-miR166e	UCGGACCAGGCUUCAUUCCCU	21	osa-miR166m	269	159	213	175	186	145
	seu-miR166f	UCGGACCAGGCUUCAUUCCUU	21	ptc-miR166n	180	199	130	257	137	158
	seu-miR166g	UCGGACCAGGCUUCAUUCCU	20	sbi-miR166k	208	334	184	479	198	363
	seu-miR166h	UCGGAUCAGGCUUCAUUCCUC	21	osa-miR166i-3p	62	94	49	62	55	81
	seu-miR166i	UCGGACCAGGCUUCAUUCCUA	21	mtr-miR166b	47	59	43	91	38	54
	seu-miR166j	UCGGACCAGGCUUCAUUCCCCC	22	csi-miR166a	17	17	11	21	20	24
	seu-miR166k	UCGAACCAGGCUUCAUUCCCC	21	osa-miR166e-3p	22	17	28	28	28	18
	seu-miR166l	UCGGACCAGGCUUCAUUCCCUU	22	crt-miR166b	4	7	3	8	6	1
	seu-miR166m	UCCGGACCAGGCUUCAUUCCC	21	ppt-miR166j	2		1	1	1
	seu-miR166n	UCGGACCAGGCUUCAAUCCCU	21	bdi-miR166h-3p					1	2
	seu-miR166o	UCGGGCCAGGCUUCAUCCCCC	21	mtr-miR166d					1
	seu-miR166q	GGAAUGUUGGCUGGCUCGAGG	21	mtr-miR166e-5p	112	167	71	90	111	163
	seu-miR166r	GGAAUGUUGUUUGGCUCGAGG	21	aly-miR166g-5p	1	1		1	1	1
	seu-miR166s	GGAAUGUUGUCUGGCUCGGGG	21	bdi-miR166b-5p	1		1		1	1
	seu-miR166t	CGGACCAGGCUUCAUUCCCC	20	gma-miR166m	105	72	50	114	77	80
	seu-miR166u	GGACCAGGCUUCAUUCCCC	19	cpa-miR166e	102	62	123	236	99	104
	seu-miR166v	UGAAGCUGCCAGCAUGAUCU	20	bna-miR167d	84	71	63	70	79	105
	seu-miR166w	UUGGACCAGGCUUCAUUCCCC	21	mes-miR166i	47	75	47	109	69	57
	seu-miR166x	UCGGACCAGGCUUCAUUCUC	20	cme-miR166i	24	25	8	7	15	34
	seu-miR166y	UCGGACCAGGCUUCAUUCCCG	21	cpa-miR166d	9	6	14	15	7	4
	seu-miR166z	CUCGGACCAGGCUUCAUUCCC	21	bdi-miR166e-3p	7	7	12	2	4	8
	seu-miR166ab	UCUCGGACCAGGCUUCAUUCC	21	bdi-miR166f		2		1	2	3
miR167_1	seu-miR167a	UGAAGCUGCCAGCAUGAUCUC	21	vvi-miR167c	15191	16338	21211	20923	17712	17979
	seu-miR167b	UGAAGCUGCCAGCAUGAUCUGA	22	ccl-miR167a	13508	9144	11584	10173	14257	11946
	seu-miR167c	UGAAGCUGCCAGCAUGAUCUG	21	cme-miR167d	11712	8468	8371	9004	11797	9635
	seu-miR167d	UGAAGCUGCCAGCAUGAUCUU	21	ahy-miR167-5p	71	61	73	72	72	77
	seu-miR167e	UGAAGCUGCCAGCAUGAUCUA	21	ath-miR167a	21	16	8	10	14	17
	seu-miR167f	UGAAGCUGCCAGCAUGAUCUGG	22	ath-miR167d	6	4	8	6	6	8
	seu-miR167g	UGAAGCUGCCAGCAUGAUCUAA	22	bna-miR167a	2	3	1	3	2	1
	seu-miR167h	UGAAGCUGCCAACAUGAUCUG	21	ptc-miR167h-5p	2	2	5	2	4	5
	seu-miR167i	UGAAGCUGCCAGCAUGAUCUUA	22	mdm-miR167h	5	9	2	4	3	6
miR168	seu-miR168a-5p	UCGCUUGGUGCAGGUCGGGAA	21	ath-miR168a	6206	13240	3189	10942	8378	13824	188	5	54.3	-60.7	0.71	+(12)
	seu-miR168b	UCGCUUGGUGCAGAUCGGGAC	21	bdi-miR168-5p	14	9	2	6	91	117
	seu-miR168c	CCCGCCUUGCAUCAACUGAAU	21	aly-miR168a-3p	147	79	60	105	73	110
	seu-miR168d	UCGCUUGGUGCAGGUCGGGAC	21	nta-miR168a	85	101	11	40	123	146
	seu-miR168e	UCGCUUGGUGCAGGUCGGGA	20	cme-miR168	74	86	29	69	77	126
	seu-miR168f	UCGCUUGGUGCAGGUCGAGAA	21	bna-miR168b	2	3	1		2	5
	seu-miR168g	UCGCUUGGUGCAGGUCGGG	19	gma-miR168b	3	10	2	1	5	8
miR169_1	seu-miR169a	UAGCCAAGGAUGACUUGCCUG	21	ath-miR169h	16	2	13	2	15	10
	seu-miR169b	UAGCCAAGGAUGACUUGCCUGC	22	bna-miR169g	2		2	3	9	1
	seu-miR169c	UAGCCAAGGAUGACUUGCCUA	21	osa-miR169f					1
	seu-miR169d	UAGCCAAGGACGACUUGCCUA	21	ptc-miR169T-5p						1
	seu-miR169e	GGCAGUCUCCUUGGCUAUC	19	aly-miR169j-3p	30	24	35		44	30
	seu-miR169f	GGCAGUCUCCUUGGCUAUU	19	aly-miR169h-3p		4	1		1	1
	seu-miR169g	GGCAGUCUUCUUGGCUAUC	19	aly-miR169m-3p			1
	seu-miR169h	GGCAGUCUCUUUGGCUAUC	19	aly-miR169n-3p		1
	seu-miR169m	UAGCCAAGGAUGACUUGCCCG	21	mdm-miR169c					1
	seu-miR169n	UAGCCAAGGAUGACUUGCCU	20	sbi-miR169d-5p	1				1	1
miR169_2	seu-miR169i	CAGCCAAGGAUGACUUGCCGG	21	ath-miR169b	47	15	2	2	36	11
	seu-miR169j	GGCAAGUUGUCCUUGGCUACA	21	aly-miR169a-3p					3
	seu-miR169l	CAGCCAAGGAUGACUUGCCUA	21	pde-miR169	14		12		12	2
miR169_8	seu-miR169k	AGCCAAGGAUGACUUGCCGG	20	gma-miR169e		1
miR171_1	seu-miR171a	UGAUUGAGUCGUGCCAAUAUC	21	mtr-miR171a	208	2697	277	5453	180	2611
	seu-miR171b	UGAUUGAGCCGUGCCAAUAUC	21	osa-miR171b	154	2	276	11	233	12
	seu-miR171c	UUGAGCCGCGCCAAUAUCACU	21	gma-miR171k-3p	37	116	21	121	40	100
	seu-miR171d	UUGAGCCGCGCCAAUAUCAC	20	csi-miR171a	2	9	2	13	2	11
	seu-miR171e	UGAUUGAGCCGUGCCAAUAUU	21	mtr-miR171c					1
	seu-miR171f	UGAUUGAGCCGCGCCAAUAUC	21	ath-miR171a			1		1
	seu-miR171g	UGUUGGCUCGGCUCACUCAGA	21	osa-miR171e-5p						1
	seu-miR171h	GGAUAUUGGUGCGGUUCAAUC	21	osa-miR171c-5p	3	2	5		7	4
	seu-miR171i	UGAUUGAGUCGUGUCAAUAUC	21	gma-miR171d		1		5		1
miR171_2	seu-miR171j	UGUGAUAUUGGUCCGGCUCAUC	22	ptc-miR171l-5p					1	1
miR172	seu-miR172a	AGAAUCUUGAUGAUGCUGCAU	21	ath-miR172a	1655	3907	1401	2998	1584	2864
	seu-miR172b-3p	AGAAUCUUGAUGAUGCUGCAG	21	ath-miR172c	358	535	272	410	452	428	139	3	59.7	-57.4	1.02
	seu-miR172b-5p	GCAGCACCAUCAAGAUUCACA	21	aly-miR172b-5p	82	23	65	19	72	23
	seu-miR172c	GAAUCUUGAUGAUGCUGCAU	20	aly-miR172e-3p	13	8	12	4	15	8
	seu-miR172d	AGAAUCUUGAUGAUGCUGCA	20	zma-miR172a	7	15	3	4	7	13
	seu-miR172e	GGAAUCUUGAUGAUGCUGCAU	21	ath-miR172e	3	9	3	4	1	1
	seu-miR172f	GGAAUCUUGAUGAUGCUGCAG	21	ptc-miR172g			1	1	2
	seu-miR172g	AGAAUCCUGAUGAUGCUGCAG	21	csi-miR172b						1
	seu-miR172i	CAGCACCAUCAAGAUUCACA	20	zma-miR172b-5p			3
	seu-miR172j	UGAAUCUUGAUGAUGCUGCAU	21	gma-miR172k	12	6	5	3	6	2
	seu-miR172k	GCAGCACCAUCAAGAUUCAC	20	gma-miR172g	6	3	11	7	6	1
	seu-miR172l	AGAAUCCUGAUGAUGCUGCAU	21	tcc-miR172d	1					2
	seu-miR172m	GGGAAUCUUGAUGAUGCUGCA	21	cpa-miR172a				1
	seu-miR172n	AGAAUCUUGAUGAUGCUGC	19	stT-miR172c-3p		1			1	1
miR2911	seu-miR2911a-3p	GGCCGGGGGACGGGCUGGGA	20	peu-miR2911				1			95	3	21.1	-68.9	0.92
miR3627	seu-miR3627a	UCGCAGGAGAGAUGGCACUA	20	mdm-miR3627a			2	1	1	2
	seu-miR3627b	UCUGUCGCUGGAAAGAUGGUAC	22	ptc-miR3627a						3
miR390	seu-miR390a	AAGCUCAGGAGGGAUAGCGCC	21	ath-miR390a	144	439	128	700	212	682
	seu-miR390b	AAGCUCAGGAGGGAUAGCGUC	21	cca-miR390			1
	seu-miR390c	AGCUCAGGAGGGAUAGCGCC	20	gma-miR390e	1	3		1		2
miR391	seu-miR391a	UUCGCAGGAGAGAUAGCGCCA	21	ath-miR391					1
miR393	seu-miR393a-5p	UCCAAAGGGAUCGCAUUGAUCC	22	ath-miR393a	6	14	1	2	2	8	92	5	56.5	-41	1.02
	seu-miR393a-3p	AUCAUGCAAUCCCUUUGGAUU	22		2	4	6		1	3
	seu-miR393b	UCCAAAGGGAUCGCAUUGAUC	21	bdi-miR393a		6		5	3	1
miR394	seu-miR394a	UUGGCAUUCUGUCCACCUCC	20	ath-miR394a	93	36	50	1	10	102
miR395	seu-miR395a	UGAAGUGUUUGGGGGAACUC	20	tae-miR395b	16	11	3	18	25	53
miR396	seu-miR396a	UUCCACAGCUUUCUUGAACUG	21	ath-miR396a	992	1112	1023	1280	1004	879
	seu-miR396b	UUCCACAGCUUUCUUGAACUU	21	ath-miR396b	346	134	499	315	433	182
	seu-miR396c	UUCCACAGCUUUCUUGAACU	20	vvi-miR396b	11	7	16	18	26	15
	seu-miR396d	UUCCACAGCUUUCUUGAACUGU	22	gma-miR396e	2	1		3	2
	seu-miR396e	UUCCACAGCUUUCUUGAACUA	21	vvi-miR396a	1	1	2	1
	seu-miR396f	UCCACAGGCUUUCUUGAACUG	21	bdi-miR396a-5p					1	1
	seu-miR396g	UUCCACGGCUUUCUUGAACUG	21	ptc-miR396f	1
	seu-miR396h	GUUCAAUAAAGCUGUGGGAAG	21	aly-miR396a-3p	103	114	96	80	47	75
	seu-miR396i	UUCAAUAAAGCUGUGGGAAG	20	gma-miR396a-3p	129	165	123	119	42	77
	seu-miR396j	UCCACAGCUUUCUUGAACUG	20	gma-miR396h	3	2		3	2
	seu-miR396k	GUUCAAUAAAGCUGUGGGAA	20	osa-miR396a-3p	1	2	1	2	1
	seu-miR396l	UUCCACAGCUUUCUUGAACAG	21	mdm-miR396a	1
	seu-miR396m	CUCAAGAAAGCUGUGGGAGA	20	ptc-miR396e-3p						1
miR397	seu-miR397a	UCAUUGAGUGCAGCGUUGAUG	21	ath-miR397a	2	4	3	1	3	6
miR398	seu-miR398a-3p	UGUGUUCUCAGGUCGCCCCUG	21	osa-miR398b	43	8	19	11	17		114	3	46.4	-58.9	0.97	+(1)
	seu-miR398b	UGUGUUCUCAGGUCACCCCUU	21	ath-miR398a		4		1
	seu-miR398c	GGAGCGACCUGAGAUCACAUG	21	hbr-miR398	1
miR399	seu-miR399a	UGCCAAAGGAGAUUUGCCCGG	21	ath-miR399f	2	16		3		3
	seu-miR399b	CGCCAAAGGAGAGUUGCCCUC	21	ptc-miR399e			2
	seu-miR399c	UGCCAAAGGAGAAUUGCCC	19	tae-miR399					1
	seu-miR399d-5p	UGCCAAAGGAGAUUUGCCCUA	21	ath-miR399a							171	5	69.6	-23.18	0.45	+(4)
	seu-miR399e	UGCCAAAGGAGAGUUGCCCUU	21	cme-miR399d					2	2
miR403	seu-miR403a	UUAGAUUCACGCACAAACUCG	21	ath-miR403	626	610	622	687	668	531
	seu-miR403b	UUAGAUUCACGCACAAACUUG	21	gma-miR403a				2	1	1
	seu-miR403c	UUUGUGCGUGGAUCUGAGGCC	21	ptc-miR403c-5p					1
miR408	seu-miR408a	UGCACUGCCUCUUCCCUGGCU	21	ppt-miR408b	4	14	9	5	3	8
	seu-miR408b	UGCACUGCCUCUUCCCUGGCUG	22	smo-miR408		1
	seu-miR408c	CGGGGAACAGGCAGAGCAUGG	21	ptc-miR408-5p					1	1
	seu-miR408d	UGCACUGCCUCUUCCCUGGC	20	gma-miR408d		1	1
miR4376	seu-miR4376a	ACGCAGGAGAGAUGAUGCUGGA	22	sly-miR4376		2				2
	seu-miR4376b	UACGCAGGAGAGAUGAUGCUG	21	stT-miR4376-5p	1
miR472	seu-miR472a	UUUUCCCUACUCCACCCAUCCC	22	ptc-miR472a					1
	seu-miR472b	AUGGUCGAAGUAGGCAAAAUC	21	aly-miR472-5p						1
miR473	seu-miR473a	UGAGGCCUUUGGGGGAGAGUGG	22	ptc-miR473a-3p		2			2	5
miR477	seu-miR477a	AUCUCCCUCAGAGGCUUCCAA	21	ptc-miR477a-5p						1
miR482	seu-miR482a	UCUUUCCUACUCCUCCCAUACC	22	ghr-miR482a				1
mir4995	seu-miR4995a	AGGCAGUGGCUUGGUUAAGGG	21	gma-miR4995	1
miR5049	seu-miR5049a	AAUUAAUAUGGAUCGGAGGGA	21	hvT-miR5049f					1
miR5083	seu-miR5083a	AGACUACAAUUAUCUGAUCA	20	osa-miR5083			1	1		1
miR5139	seu-miR5139a	AAACCUGGCUCUGAUACCA	19	rgl-miR5139	2	3			2	2
miR5300	seu-miR5300a	UCCCCAGUCCAGGCAUUCCAAC	22	sly-miR5300				1
miR528	seu-miR528a	UGGAAGGGGCAUGCAGAGGAG	21	osa-miR528	2					5
miR535	seu-miR535a	UGACAACGAGAGAGAGCACGC	21	ppt-miR535a					1	1
miR5564	seu-miR5564a	UGGGGAAGCAAUUCGUCGAACA	22	sbi-miR5564a	1
miR6022	seu-miR6022a	UGGAAGGGAGAAUAUCCAGGA	21	sly-miR6022					1
miR6027	seu-miR6027a	UGAAUCCUUCGGCUAUCCAUAA	22	sly-miR6027						1
miR6300	seu-miR6300a	GUCGUUGUAGUAUAGUGG	18	gma-miR6300	17	159	14	37	4
miR6421	seu-miR6421a	UAGAGCAGAUUGUAAGGGAAG	21	ptc-miR6421-3p		8			1	3
miR6459	seu-miR6459a	UCGAAUUUGGGCUUGAGAUUG	21	ptc-miR6459a-3p		1				1
miR8155	seu-miR8155a	UAACCUGGCUCUGAUACCA	19	cpa-miR8155	9	5			8	11
miR827	seu-miR827a	UUAGAUGACCAUCAACAAACG	21	aly-miR827-3p		1
miR828	seu-miR828a	UCUUGCUCAAAUGAGUAUUCCA	22	vvi-miR828a	1
miR894	seu-miR894a	CGUUUCACGUCGGGUUCACC	20	ppt-miR894	5			1	5	1
The “+” in the last column means experimentally confirmed precursors using RT-PCR, and the number in the bracket means mismatched nucleotides between cloning and Illumina sequencing.
S-0 h, S-12 h and S-7 d meant shoot treated with 200 mM NaCl for 0 h, 12 h and 7 d. R-0 h, R-12 h and R-7 d meant root treated with 200 mM NaCl for 0 h, 12 h and 7 d.
