# Supplementary material for: High-throughput deep sequencing reveals that microRNAs play important roles in salt tolerance of euhalophyte Salicornia europaea
Source: BMC Plant Biol. 2015 Feb 26;15:63. doi: 10.1186/s12870-015-0451-3 (PMC4349674; doi:10.1186/s12870-015-0451-3)
Supplement: Additional file: 5. — The novel miRNAs identified in S. europaea. [file 12870_2015_451_MOESM5_ESM.xlsx]

## Sheet: Sheet1
Additional file 5. The novel miRNAs identified in S. europaea.
Original Name	Name assigned by miRBase	Length (nt)	Sequence	Raw Reads						pre-miRNA (nt)	Arm	A+U(%)	MFE	MFEI	RT-PCR
				CK-S	CK-R	12h-S	12h-R	7d-S	7d-R
seu-miR1	seu-miR11021	22	UAGCAAGCGGAACAUUUGCACA	17199	10581	7606	5529	14047	11084	77	3	64.9	-31.2	1.15	+(1)
seu-miR2-3p	seu-miR11022-3p	21	CGAGGCUGUGGGUGGAGAGGU	19	14	77	117	30	111	147	3	46.6	-38.2	0.49	+(17)
seu-miR2-5p	seu-miR11022-5p	21	UUCACCCUCACUAGCUACGGC			1
seu-miR3	seu-miR11023	21	UUUUACAUCGUUUACUUUGGG		40		35		33	195	5	69.2	-37.17	0.62
seu-miR4	seu-miR11024	21	UAAUAAUUGCAACACUUUGAC		20		36		8	72	5	65.2	-47.2	1.88
seu-miR5-3p	seu-miR11025-3p	22	UGAAGGGCUUUCAUGAUGGGCA		27		13			193	3	44	-70.87	0.66
seu-miR5-5p	seu-miR11025-5p	20	CCCAUUUCUGACCCUUCAGG		2
seu-miR6	seu-miR11026	21	UGGGCAAUGAUGUAGGCCGGC		9				7	106	3	53.8	-24.84	0.51
seu-miR7	seu-miR11027	23	UGGUAGAACAUUCUAGAGUAGAA	13		11		7		160	5	67.5	-39.24	0.75
seu-miR8-3p	seu-miR11028-3p	23	AGAAUAUGUUAUAUACUCUAUCA			55	17			109	3	66.9	-47	1.3	+(0)
seu-miR8-5p	seu-miR11028-5p	23	AUAGAGUAUAUAACAUAUUCCUG			13	2
seu-miR9-3p	seu-miR11029-3p	23	UGGACCAGGUCUAUAGUGGAGCA	25	11	14			6	77	3	37.7	-34.3	0.72	+(8)
seu-miR9-5p	seu-miR11029-5p	21	GUCCGCUGGGCUGGUCCUGGU	2
seu-miR10a	seu-miR11030a	21	AAAUUGAUUUUGGCACUCCUC	22	9	14			9	87	5	59.8	-40.4	1.16
seu-miR10b	seu-miR11030b	21	AAAUUGAUUUUGGCACUCCUC	49	21			20		87	5	55.2	-41	1.05
seu-miR11	seu-miR11031	21	UUCUGGUGCUGGUUGUUCGAU	61		62			83	64	5	45.4	-20.2	0.58	+(6)
seu-miR12	seu-miR11032	22	UGACGUUGUUGCAGGCAUGGAU	21	9		5	15		122	3	52.4	-38.5	0.66
seu-miR13	seu-miR11033	22	CCGGUACCGGGGCCACGUCUGC		7			10		121	5	29.7	-66.43	0.78
seu-miR14-3p	seu-miR319-3p	21	CGUGAAUGAUGCGGGAGAUAG		800			400	1262	129	3	58.2	-42.2	0.78	+(0)
seu-miR14-5p	seu-miR319-5p	21	AUCUGCCGACUCAUUCAUUCA		102			38	89
seu-miR15	seu-miR11034	22	UUUUGGAUUUGUAUGAUGCAUC	9	11				5	80	5	65.1	-15.2	0.54	+(1)
seu-miR16	seu-miR11035	20	CGUUUUACCGAUCGUUUGGU	6						173	5	58.4	-37.62	0.52	+(2)
seu-miR17	seu-miR11036	22	UUUGGAUGAAUAUGAGGAUGAA		11					261	3	64	-57.89	0.77
seu-miR18-5p	seu-miR11037	21	ACAUAUUAAUGGCAACGAUUU		89					71	5	59.2	-46	1.59
seu-miR18-3p	seu-miR11038	21	AUCGUUGCCAUUAAUAUGUUA		14
seu-miR19	seu-miR11039	23	GGGUUGGCCAACCCGAUCGGGUC			5				77	5	31.2	-44.1	0.83	+(2)
seu-miR20	seu-miR11040	23	UGGAAAUUGUUGCUAGUAAUUCA			5				99	5	66.7	-17.8	0.54	+(5)
seu-miR21	seu-miR11041	21	AACAAUUGUCAUGACACGGAC			13				181	3	64.7	-31.43	0.49	+(1)
seu-miR22	seu-miR11042	21	UAAGCAUUUAGAACAUUCAUA			11				81	5	77.7	-33.3	1.84	+(4)
seu-miR23	seu-miR11043	23	CUUUCCUUUUCAGUCGUCUGACA					7		272	3	62.2	-51.59	0.5	+(22 )
seu-miR24	seu-miR11044	21	UUGCACAUAAUAAGGACGGUA					5		106	3	67	-51.3	1.47
seu-miR25	seu-miR11045	23	UAGUAUUUGUUAGUUAGUGGGUC					10		186	5	74.7	-27.09	0.58	+(3)
seu-miR26	seu-miR11046	23	UUUGAAAUUCUGGAAUUGAGACA					9		88	5	71.6	-28	1.12
seu-miR27	seu-miR11047	21	AUGUGUUUGGGCGAAAAUAGG					8		104	5	62.5	-25.34	0.65
seu-miR28	seu-miR11048	22	CACUGAUGAUGAGGGGAGACCG						12	76	5	42.1	-23.1	0.52	+(5)
seu-miR29	seu-miR11049	21	UGAAACUUGAGGAACAGGCAG						8	202	3	56	-54.92	0.62	+(0)
seu-miR30-5p	seu-miR11050	19	UAAGCUGAUAGUUGUGGCC						7	267	5	65.9	-55.63	0.61
seu-miR30-3p	seu-miR11051	24	UGUUAUAUACUCUAUCAGUUUUAG						1
The “+” in the last column means experimentally confirmed precursors using RT-PCR, and the number in the bracket means mismatched nucleotide between cloning and Illumina sequencing.
