# Supplementary material for: High-throughput deep sequencing reveals that microRNAs play important roles in salt tolerance of euhalophyte Salicornia europaea
Source: BMC Plant Biol. 2015 Feb 26;15:63. doi: 10.1186/s12870-015-0451-3 (PMC4349674; doi:10.1186/s12870-015-0451-3)
Supplement: Additional file: 9. — Differentially expressed miRNAs in S. europaea. Sheet 1: Differentially expressed miRNAs in S. europaea after salt treatment. Sheet 2: Differentially expressed miRNAs in S. europaea between shoots and roots. [file 12870_2015_451_MOESM9_ESM.xlsx]

## Sheet: Sheet 1
Additional file 9. Differentially expressed miRNAs in S. europaea. Sheet 1: Differentially expressed miRNAs in S. europaea after salt treatment. Sheet 2: Differentially expressed miRNAs in S. europaea between shoots and roots.
category	name	RPM							Log2(S-12 h/S-0 h)	Log2(S-7 d/S-0 h)	Log2(R-12 h/R-0 h)	Log2(R-7 d/R-0 h)
		S-0 h	R-0 h	S-12 h	R-12 h	S-7 d	R-7 d
A	seu-miR156s	2.14668	3.99509	0.236286	3.47314	2.26441	2.55472		-3.1835	0.0770314	-0.201987	-0.64506
	seu-miR156t	1.38001	3.25525	0.472572	2.65593	0.732604	2.49241		-1.54607	-0.91357	-0.293555	-0.385228
	seu-miR164a-5p	461.383	457.955	211.476	266.819	288.047	364.079		-1.12547	-0.67966	-0.779347	-0.330955
	seu-miR166t	8.05004	5.32678	3.9381	7.76348	5.12823	4.98482		-1.0315	-0.650536	0.54344	-0.0957214
	seu-miR167e	1.61001	1.18373	0.630096	0.681007	0.932406	1.05927		-1.35343	-0.788039	-0.797597	-0.160262
	seu-miR168e	5.67336	6.36254	2.2841	4.69895	5.12823	7.8511		-1.31258	-0.145743	-0.437266	0.303291
	seu-miR396h	7.89671	8.43407	7.56115	5.44806	3.13022	4.67327		-0.0626468	-1.33499	-0.630487	-0.851796
	seu-miR164d	0.230001	1.47966	0.157524	0.749108	0.01	0.996965		-0.546071	-4.52357	-0.982022	-0.569653
	seu-miR168c	11.2701	5.84466	4.72572	7.15057	4.86183	6.85413		-1.25389	-1.21292	0.29094	0.229855
B	seu-miR166a-5p	54.127	56.597	36.2305	24.4482	49.8837	50.5336		-0.579143	-0.117779	-1.211	-0.163482
	seu-miR166q	8.58671	12.3552	5.5921	6.12906	7.39264	10.1566		-0.618717	-0.216016	-1.01138	-0.282701
	seu-miR169e	2.30001	1.77559	2.75667	0.01	2.93042	1.86931		0.261284	0.349464	-7.47216	0.0742036
	seu-miR156d	14.2601	32.7005	7.87619	25.674	8.65805	11.7766		-0.856411	-0.719868	-0.349007	-1.47338
	seu-miR156e	4.60003	12.8731	2.59914	9.7384	3.66302	4.73558		-0.823605	-0.328607	-0.402597	-1.44274
	seu-miR156f	1.53334	5.17881	1.02391	4.76705	1.59841	2.05624		-0.582597	0.0599579	-0.119525	-1.33261
	seu-miR156g	5.90337	2.73737	5.04076	1.90682	6.39364	0.685413		-0.227895	0.115099	-0.521624	-1.99775
	seu-miR4	0.01	1.47966	0.01	2.45163	0.01	0.498482		0	0	0.728472	-1.56965
	seu-miR18-5p	0.01	6.58449	0.01	0.01	0.01	0.01		0	0	-9.36293	-9.36293
	seu-miR319a-3p	7.59004	39.359	5.67086	5.37996	8.45825	11.7143		-0.42054	0.156252	-2.87103	-1.74842
	seu-miR5-3p	0.01	1.99754	0.01	0.885309	0.01	0.01		0	0	-1.17397	-7.64208
C	seu-miR164b	7.59004	9.09992	0.945143	2.31542	6.52684	9.40885		-3.0055	-0.217723	-1.97458	0.0481658
	seu-miR165a	20.9301	20.4933	3.15048	7.35488	12.1213	13.3344		-2.73194	-0.788039	-1.47838	-0.62
	seu-miR166x	1.84001	1.84958	0.630096	0.476705	0.999006	2.11855		-1.54607	-0.881148	-1.95603	0.195882
	seu-miR168d	6.5167	7.47229	0.866381	2.72403	8.19185	9.0973		-2.91107	0.330047	-1.45581	0.283889
	seu-miR169i	3.60335	1.10975	0.157524	0.136201	2.39761	0.685413		-4.5157	-0.58774	-3.02642	-0.695183
	seu-miR172d	0.53667	1.10975	0.236286	0.272403	0.466203	0.810034		-1.1835	-0.203077	-2.02642	-0.454175
	seu-miR1	1318.6	782.815	599.063	376.529	935.536	690.647		-1.13822	-0.495139	-1.05591	-0.180722
	seu-miR396i	9.89005	12.2072	9.68772	8.10398	2.79722	4.79789		-0.0298215	-1.82199	-0.59103	-1.34726
	seu-miR393a-5p	0.460003	1.03576	0.0787619	0.136201	0.133201	0.498482		-2.54607	-1.78804	-2.92688	-1.05508
	seu-miR399a	0.153334	1.18373	0.01	0.204302	0.01	0.186931		-3.93861	-3.93861	-2.53456	-2.66276
	seu-miR10b	3.75669	1.55364	0.01	0.01	1.33201	0.01		-8.55332	-1.49586	-7.27951	-7.27951
	seu-miR165b	0.690004	1.10975	0.157524	0.136201	0.199801	0.311551		-2.13103	-1.78804	-3.02642	-1.83269
	seu-miR160a	11.5001	38.8411	3.46553	1.22581	4.66203	20.2508		-1.7305	-1.30261	-4.98577	-0.939602
	seu-miR398a-3p	3.29668	0.591864	1.49648	0.749108	1.13221	0.01		-1.13945	-1.54188	0.339906	-5.88719
	seu-miR6300a	1.30334	11.7633	1.10267	2.51973	0.266402	0.01		-0.241217	-2.29054	-2.22295	-10.2001
	seu-miR9-3p	1.91668	0.813814	1.10267	0.01	0.01	0.373862		-0.79761	-7.58246	-6.34663	-1.12219
	seu-miR10a	1.68668	0.665848	1.10267	0.01	0.01	0.560793		-0.613185	-7.39804	-6.05712	-0.247724
	seu-miR12	1.61001	0.665848	0.01	0.340504	0.999006	0.01		-7.33092	-0.688503	-0.967522	-6.05712
D	seu-miR21	0.01	0.01	1.02391	0.01	0.01	0.01		6.67794	0	0	0
	seu-miR159b	1.30334	1.62763	1.26019	1.77062	6.66004	2.86627		-0.0485716	2.35332	0.121483	0.816406
	seu-miR166u	7.82004	4.58695	9.68772	16.0718	6.59344	6.48027		0.30898	-0.246145	1.80892	0.498519
	seu-miR166y	0.690004	0.443898	1.10267	1.02151	0.466203	0.249241		0.676321	-0.565647	1.2024	-0.832687
	seu-miR396b	26.5268	9.91373	39.3022	21.4517	28.838	11.3405		0.567159	0.120518	1.11359	0.193981
	seu-miR169a	1.22667	0.147966	1.02391	0.136201	0.999006	0.623103		-0.260669	-0.296186	-0.119525	2.0742
	seu-miR169l	1.07334	0.01	0.945143	0.01	0.799205	0.124621		-0.183501	-0.425469	0	3.63947
	seu-miR171b	11.8067	0.147966	21.7383	0.749108	15.5179	0.747724		0.880629	0.394323	2.33991	2.33724
	seu-miR8-3p	0.01	0.01	4.33191	1.15771	0.01	0.01		8.75886	0	6.85513	0
	seu-miR396c	0.843338	0.517881	1.26019	1.22581	1.73161	0.934654		0.57946	1.03793	1.24304	0.851811
	seu-miR2-3p	1.45667	1.03576	6.06467	7.96778	1.99801	6.91644		2.05775	0.455887	2.94348	2.73934
E	seu-miR11	4.67669	0.01	4.88324	0.01	0.01	5.17175		0.0623502	-8.86934	0	9.01451
	seu-miR319b	0.230001	1.10975	0.236286	0.408604	0.599404	0.996965		0.0388913	1.38189	-1.44145	-0.154615
	seu-miR14-3p	0.01	59.1864	0.01	0.01	26.6402	78.6356		0	11.3794	-12.5311	0.409916
	seu-miR168b	1.07334	0.665848	0.157524	0.408604	6.06064	7.2903		-2.76846	2.49736	-0.704488	3.45272
	seu-miR394a	7.13004	2.66339	3.9381	0.0681007	0.666004	6.35565		-0.856411	-3.42031	-5.28945	1.25478
	seu-miR395a	1.22667	0.813814	0.236286	1.22581	1.66501	3.30245		-2.37615	0.44078	0.590968	2.02076
	seu-miR408a	0.306668	1.03576	0.708857	0.340504	0.199801	0.498482		1.20882	-0.618114	-1.60495	-1.05508
Items highlighted in magenta mean up-regulated, while in green mean down-regulated.

## Sheet: Sheet 2
Additional file 9. Differentially expressed miRNAs in S. europaea. Sheet 1: Differentially expressed miRNAs in S. europaea after salt treatment. Sheet 2: Differentially expressed miRNAs in S. europaea between shoots and roots.
category	Name	RPM							Log2(R-0 h/S-0 h)	Log2(R-12 h/S-12 h)	Log2(R-7 d/S-7 d)
		S-0 h	R-0 h	S-12 h	R-12 h	S-7 d	R-7 d
F	seu-miR156a-5p	2442.15	6686.66	1737.57	6094.26	2212	6023.47		1.45313	1.81038	1.44524
	seu-miR156b	2564.9	6390.43	1747.96	7052.65	1645.43	5691.55		1.31701	2.01249	1.79036
	seu-miR156d	14.2601	32.7005	7.87619	25.674	8.65805	11.7766		1.19733	1.70474	0.443814
	seu-miR156e	4.60003	12.8731	2.59914	9.7384	3.66302	4.73558		1.48464	1.90565	0.370507
	seu-miR156f	1.53334	5.17881	1.02391	4.76705	1.59841	2.05624		1.75594	2.21901	0.363371
	seu-miR156h	0.920005	5.2528	0.787619	3.60934	1.26541	3.614		2.51337	2.19616	1.51399
	seu-miR156i	0.383335	1.18373	0.236286	1.29391	0.732604	0.934654		1.62666	2.45314	0.351399
	seu-miR156q	9.89005	28.4835	6.30096	28.2618	6.85984	18.9423		1.52607	2.16521	1.46537
	seu-miR156s	2.14668	3.99509	0.236286	3.47314	2.26441	2.55472		0.89612	3.87763	0.174029
	seu-miR156t	1.38001	3.25525	0.472572	2.65593	0.732604	2.49241		1.23809	2.49061	1.76644
	seu-miR156u	0.690004	1.3317	0.472572	1.83872	0.666004	1.24621		0.948587	1.9601	0.90394
	seu-miR156v	0.613337	2.81136	0.39381	1.77062	0.466203	1.68238		2.19652	2.16868	1.85147
	seu-miR156w	0.613337	1.10975	0.630096	0.95341	0.399602	0.934654		0.855478	0.597526	1.22587
	seu-miR157b	21.6968	39.507	11.8931	54.8211	11.7217	34.2707		0.864625	2.20461	1.5478
	seu-miR319a-3p	7.59004	39.359	5.67086	5.37996	8.45825	11.7143		2.37451	-0.0759733	0.469844
	seu-miR319b	0.230001	1.10975	0.236286	0.408604	0.599404	0.996965		2.27052	0.790171	0.734015
	seu-miR160f	4.14002	10.5056	5.35581	17.9105	3.86282	9.78272		1.34345	1.74163	1.34058
	seu-miR164b	7.59004	9.09992	0.945143	2.31542	6.52684	9.40885		0.261745	1.29267	0.527634
	seu-miR164d	0.230001	1.47966	0.157524	0.749108	0.01	0.996965		2.68555	2.2496	6.63947
	seu-miR165a	20.9301	20.4933	3.15048	7.35488	12.1213	13.3344		-0.0304275	1.22313	0.137612
	seu-miR166g	15.9468	24.7103	14.4922	32.6202	13.1869	22.6186		0.631852	1.17049	0.778409
	seu-miR166w	3.60335	5.54873	3.70181	7.42298	4.59543	3.55169		0.622817	1.00377	-0.371695
	seu-miR166x	1.84001	1.84958	0.630096	0.476705	0.999006	2.11855		0.00748118	-0.402474	1.08451
	seu-miR168a-5p	475.796	979.536	251.172	745.158	557.978	861.377		1.04176	1.56887	0.626437
	seu-miR168b	1.07334	0.665848	0.157524	0.408604	6.06064	7.2903		-0.688842	1.37513	0.26651
	seu-miR168d	6.5167	7.47229	0.866381	2.72403	8.19185	9.0973		0.197408	1.65267	0.15125
	seu-miR168e	5.67336	6.36254	2.2841	4.69895	5.12823	7.8511		0.165399	1.04071	0.614433
	seu-miR171a	15.9468	199.532	21.8171	371.353	11.9881	162.692		3.64529	4.08926	3.76247
	seu-miR171c	2.83668	8.58203	1.654	8.24019	2.66402	6.23103		1.59712	2.31672	1.22587
	seu-miR172a	126.884	289.052	110.345	204.166	105.495	178.457		1.18782	0.887714	0.758399
	seu-miR172d	0.53667	1.10975	0.236286	0.272403	0.466203	0.810034		1.04812	0.205208	0.797024
	seu-miR390a	11.0401	32.4786	10.0815	47.6705	14.1193	42.4956		1.55674	2.24138	1.58965
	seu-miR393a-5p	0.460003	1.03576	0.0787619	0.136201	0.133201	0.498482		1.17098	0.790171	1.90394
	seu-miR395a	1.22667	0.813814	0.236286	1.22581	1.66501	3.30245		-0.591981	2.37513	0.988004
	seu-miR399a	0.153334	1.18373	0.01	0.204302	0.01	0.186931		2.94859	4.35263	4.22443
	seu-miR2-3p	1.45667	1.03576	6.06467	7.96778	1.99801	6.91644		-0.491985	0.393749	1.79146
	seu-miR3	0.01	2.95932	0.01	2.38352	0.01	2.05624		8.20912	7.89695	7.68386
	seu-miR4	0.01	1.47966	0.01	2.45163	0.01	0.498482		7.20912	7.93759	5.63947
	seu-miR5-3p	0.01	1.99754	0.01	0.885309	0.01	0.01		7.64208	6.46811	0
	seu-miR14-3p	0.01	59.1864	0.01	0.01	26.6402	78.6356		12.5311	0	1.56158
	seu-miR18-5p	0.01	6.58449	0.01	0.01	0.01	0.01		9.36293	0	0
G	seu-miR156c	69.0004	18.7177	45.3669	10.0789	59.1412	13.3344		-1.8822	-2.1703	-2.14901
	seu-miR156g	5.90337	2.73737	5.04076	1.90682	6.39364	0.685413		-1.10875	-1.40247	-3.22159
	seu-miR156p	4478.74	1759.39	3790.18	1677.18	5348.88	1723.13		-1.34802	-1.17623	-1.63421
	seu-miR157a	536.593	89.4455	539.283	67.0111	591.278	70.7845		-2.58475	-3.00857	-3.06233
	seu-miR159a	83.8738	59.7043	85.9293	76.7495	164.037	71.4699		-0.490385	-0.162993	-1.19861
	seu-miR159b	1.30334	1.62763	1.26019	1.77062	6.66004	2.86627		0.320556	0.490611	-1.21635
	seu-miR169a	1.22667	0.147966	1.02391	0.136201	0.999006	0.623103		-3.05141	-2.91027	-0.681023
	seu-miR169e	2.30001	1.77559	2.75667	0.01	2.93042	1.86931		-0.373341	-8.10678	-0.648601
	seu-miR169i	3.60335	1.10975	0.157524	0.136201	2.39761	0.685413		-1.69911	-0.209829	-1.80655
	seu-miR169l	1.07334	0.01	0.945143	0.01	0.799205	0.124621		-6.74596	-6.56246	-2.68102
	seu-miR171b	11.8067	0.147966	21.7383	0.749108	15.5179	0.747724		-6.3182	-4.85892	-4.37528
	seu-miR172b-5p	6.2867	1.70161	5.11953	1.29391	4.79523	1.43314		-1.8854	-1.98427	-1.74242
	seu-miR396b	26.5268	9.91373	39.3022	21.4517	28.838	11.3405		-1.41995	-0.873517	-1.34649
	seu-miR398a-3p	3.29668	0.591864	1.49648	0.749108	1.13221	0.01		-2.47768	-0.998325	-6.82299
	seu-miR10b	3.75669	1.55364	0.01	0.01	1.33201	0.01		-1.2738	0	-7.05746
	seu-miR8-3p	0.01	0.01	4.33191	1.15771	0.01	0.01		0	-1.90373	0
	seu-miR21	0.01	0.01	1.02391	0.01	0.01	0.01		0	-6.67794	0
H	seu-miR160a	11.5001	38.8411	3.46553	1.22581	4.66203	20.2508		1.75594	-1.49934	2.11895
	seu-miR394a	7.13004	2.66339	3.9381	0.0681007	0.666004	6.35565		-1.42065	-5.85369	3.25444
	seu-miR408a	0.306668	1.03576	0.708857	0.340504	0.199801	0.498482		1.75594	-1.05783	1.31898
	seu-miR6300a	1.30334	11.7633	1.10267	2.51973	0.266402	0.01		3.17401	1.19227	-4.73553
	seu-miR9-3p	1.91668	0.813814	1.10267	0.01	0.01	0.373862		-1.23584	-6.78485	5.22443
	seu-miR10a	1.68668	0.665848	1.10267	0.01	0.01	0.560793		-1.34092	-6.78485	5.8094
	seu-miR11	4.67669	0.01	4.88324	0.01	0.01	5.17175		-8.86934	-8.9317	9.01451
	seu-miR12	1.61001	0.665848	0.01	0.340504	0.999006	0.01		-1.2738	5.0896	-6.64242
Items highlighted in magenta mean up-regulated, while in green mean down-regulated.
