# Supplementary material for: High-throughput deep sequencing reveals that microRNAs play important roles in salt tolerance of euhalophyte Salicornia europaea
Source: BMC Plant Biol. 2015 Feb 26;15:63. doi: 10.1186/s12870-015-0451-3 (PMC4349674; doi:10.1186/s12870-015-0451-3)
Supplement: Additional file:10. — The targets of S. europaea miRNAs. Sheet 1: The targets of S. europaea conserved miRNAs. Sheet 2: The targets of S. europaea novel miRNAs. [file 12870_2015_451_MOESM10_ESM.xlsx]

## Sheet: sheet 1
Additional file 10. The targets of S. europaea miRNAs. Sheet 1: The targets of S. europaea conserved miRNAs. Sheet 2: The targets of S. europaea novel miRNAs.
miRNA family	miRNA	Target unigene	Annotation	Inhibition	Function class
miR156	156a-w/y/z/ax, 157a/b	Unigene3854	SBP-domain protein	Cleavage	transcription factor
	156a-w/y/z/ac, 157a/b	Unigene48452	SBP-domain protein	Cleavage	transcription factor
	156a/c/d/e/f/h/i/j/l/o/p/r/s/t/u/v/w/y/ac	Unigene15165	pentatricopeptide (PPR) repeat-containing protein	Cleavage	unknown
	156a/c/d/e/f/h/l/u/s	Unigene54687	group I formin	Cleavage	cell structure
	156a/c/h/s/u	Unigene16482	Os04g0382700	Translation	protein turnover
	156b/k/q/z, 157a/b	Unigene36247	unknown	Cleavage	unknown
	156b/q	Unigene50018	central motor kinesin 1 [Gossypium hirsutum]	Cleavage	cell structure
	156b/q/z	Unigene23451	leucine zipper transcription factor HBP-1b	Cleavage	transcription factor
	156d	Unigene12327	methyl indole-3-acetate esterase [Arabidopsis thaliana]	Cleavage	metabolism
	156d	Unigene46563	lambda class glutathione transferase GSTL1 [Populus trichocarpa]	Translation	signaling
	156d/f/g/k/l/m/n/o/p/w/z, 157a	Unigene48417	Hypothetical protein [Arabidopsis thaliana]	Cleavage	unknown
	156d/f/h/l/m/o/u, 157b	Unigene15632	HEAT repeat-containing protein [Arabidopsis thaliana]	Cleavage	transcription regulation
	156d/m/u/w	Unigene46278	DIE2/ALG10 family; K03850 alpha-1,2-glucosyltransferase	Cleavage	transport
	156f/i/l	Unigene56991	PREDICTED: similar to E3 ubiquitin-protein ligase UPL1 [Vitis vinifera]	Cleavage	protein turnover
	156f/l	Unigene10818	F-box family protein [Populus trichocarpa]	Cleavage	protein turnover
	156g/m/n	Unigene20047	unknown	Cleavage	unknown
	156g/m/n	Unigene52680	PREDICTED: similar to Glutamate decarboxylase [Vitis vinifera]	Cleavage	metabolism
	156h/u	Unigene6904	unknown	Cleavage	unknown
	156i	Unigen37709	amino acid permease [Populus trichocarpa]	Cleavage	transport
	156j	Uingen55051	clathrin binding protein [Arabidopsis lyrata subsp. lyrata]	Cleavage	vesicle transport
	156j	Unigene11399	COX15 (cytochrome c oxidase 15) [Arabidopsis thaliana]	Translation	metabolism
	156j	Unigene52516	glucose-methanol-choline (GMC) oxidoreductase family protein [Arabidopsis thaliana]	Cleavage	metabolism
	156k	Unigene12423	pentatricopeptide (PPR) repeat-containing protein [Arabidopsis thaliana]	Cleavage	unknown
	156k	Unigene56473	PWWP domain-containing protein [Arabidopsis thaliana]	Cleavage	cell cycle/division
	156k, 162a	Unigene14457	prolyl oligopeptidase family protein [Arabidopsis lyrata subsp. lyrata]	Translation	protein turnover
	156k/z	Unigene13480	Contains S1 RNA binding domain PF|00575. EST gb|AI997850 comes from this gene [Arabidopsis thaliana]	Cleavage	protein turnover
	156k/z, 157a	Unigene449	Myb [Nicotiana tabacum]	Cleavage	transcription factor
	156m	Unigene14467	pentatricopeptide repeat-containing protein [Arabidopsis lyrata subsp. lyrata]	Translation	unknown
	156m	Unigene1609	unknown	Cleavage	unknown
	156m	Unigene16559	pentatricopeptide repeat-containing protein [Arabidopsis lyrata subsp. lyrata]	Cleavage	unknown
	156m	Unigene19706	unknown	Cleavage	unknown
	156m	Unigene49712	At1g34220 [Arabidopsis thaliana]	Cleavage	unknown
	156m/o	Unigene10823	unknown	Cleavage	unknown
	156n	Unigene55694	WD-40 repeat family protein-like [Oryza sativa Japonica Group]	Cleavage	transcription factor
	156n	Unigene56215	seryl-tRNA synthetase [Helianthus annuus]	Cleavage	protein turnover
	156o	Unigene15230	unknown	Translation	unknown
	156o	Unigene49728	hypothetical protein; K05750 NCK-associated protein 1 [rcu:RCOM_0890990]	Cleavage	transcription regulation
	156p	Unigene9094	unkonwn	Cleavage	unknown
	156u	Unigene14579	HCQ7; hydroxycinnamoyl CoA shikimate/quinate hydroxycinnamoyltransferase (EC:2.3.1.133);secondary metabolism.phenylpropanoids	Cleavage	metabolism
	156u/v/w	Unigene49800	unkonwn	Cleavage	unknown
	156y	Unigene22952	unkonwn	Cleavage	unknown
	156z	Unigene19304	MSH6; damaged DNA binding, DNA repair	Cleavage	cell cycle/division
	156z	Unigene30116	unkonwn	Cleavage	unknown
	156z	Unigene48839	Os08g0416100; hypothetical protein; K01529 [EC:3.6.1.-]	Cleavage	unknown
	156z	Unigene7895	GO:0005488, binding	Cleavage	unknown
	156ac	Unigene21468	erine/threonine-protein kinase PRP4 [EC:2.7.11.1]	Translation	signaling
	156ac	Unigene56729	unkonwn	Cleavage	unknown
	156ac/r	Unigene55665	RNA recognition motif (RRM)-containing protein; K13091 RNA-binding protein 39	Cleavage	transcription regulation
	157a	Unigene3170	unknown	Cleavage	unknown
	157a	Unigene3436	GEG protein [Gerbera hybrid cultivar]	Cleavage	metabolism
	157a	Unigene39573	unknown	Cleavage	unknown
	157a	Unigene53627	F18O14.25 [Arabidopsis thaliana]	Cleavage	unknown
	157a/z	Unigene57145	centromere protein [Arabidopsis thaliana]	Cleavage	cell cycle/division
miR158	158a	Unigene16918	At1g18000 [Arabidopsis thaliana]	Translation	unknown
	158a	Unigene19933	Probable calcium-binding protein CML15 [Oryza sativa Japonica Group]	Cleavage	signaling
miR159	159a	Unigene5103	unknown	Translation	unknown
	159a/b/c	Unigene8728	unknown	Cleavage	unknown
	159a/b/c/e/i	Unigene51202	conserved hypothetical protein [Ricinus communis]	Cleavage	unknown
	159a/b/c/e/i	Unigene6254	retroelement pol polyprotein-like [Arabidopsis thaliana]	Translation	unknown
	159a/b/c/i	Unigene38289	RNL (RNA LIGASE); 2',3'-cyclic-nucleotide 3'-phosphodiesterase/ RNA ligase (ATP)/ polynucleotide kinase [Arabidopsis thaliana]	Cleavage	protein turnover
	159a/b/c/i	Unigene7328	unknown	Translation	unknown
	159d/g	Unigene3942	phosphomannose isomerase [Arabidopsis thaliana]	Translation	metabolism
	159d/g	Unigene49273	senescence-associated protein [Elaeis guineensis]	Cleavage	stress response
	159d/g	Unigene50343	UBC25 (UBIQUITIN-CONJUGATING ENZYME 25); small conjugating protein ligase [Arabidopsis thaliana]	Cleavage	protein turnover
	159d/g/h	Unigene38251	PREDICTED: hypothetical protein [Vitis vinifera]	Cleavage	unknown
	159e	Unigene7893	unknown	Translation	unknown
	159f	Unigene30709	unkonwn	Cleavage	unknown
	159h	Unigene32638	tRNA synthetase class II (G, H, P and S) family protein	Translation	protein turnover
	159h	Unigene54410	ILP1 (increased level of polyploidy1-1D); translation repressor	Translation	transcription regulation
	159h	Unigene54665	Citrate synthase, glyoxysomal	Cleavage	metabolism
	159h	Unigene55816	CPC1505; condensin complex component SMC3; K06669 structural maintenance of chromosome 3 (chondroitin sulfate proteoglycan 6)	Translation	cell structure
	159h	Unigene56630	NBS-LRR type disease resistance protein	Cleavage	stress response
	159i	Unigene8278	unkonwn	Cleavage	unknown
	319a/b/c/d	Unigene5010	unknown	Translation	unknown
	319c/d	Unigene16143	zinc finger (CCCH-type) protein-like [Oryza sativa Japonica Group]	Cleavage	transcription factor
	319c/d	Unigene41003	unknown	Cleavage	unknown
	319f	Unigene43114	RNA.regulation of transcription.TCP transcription factor family	Cleavage	transcription regulation
	319f	Unigene45571	unkonwn	Cleavage	unknown
	319f	Unigene52958	unkonwn	Cleavage	unknown
miR160	160a/b/c/d/g	Unigene15333	Auxin response factor 8 [Oryza sativa subsp. japonica]	Cleavage	transcription factor
	160a/b/c/d/g	Unigene36580	Auxin response factor 18 [Oryza sativa Japonica Group]	Cleavage	transcription factor
	160b	Unigene13326	At1g77890 [Arabidopsis thaliana]	Translation	unknown
	160b	Unigene41080	unknown	Cleavage	unknown
	160e	Unigene14070	unknown	Translation	unknown
	160f	Unigene10092	unkonwn	Cleavage	unknown
	160f	Unigene34140	unkonwn	Cleavage	unknown
miR162_1	162a/d	Unigene15364	Helicase, C-terminal; Argonaute and Dicer protein, PAZ; Ribonuclease III, bacterial [Medicago truncatula]	Cleavage	transcription regulation
	162a/d	Unigene36136	unknown	Translation	unknown
	162b	Unigene20120	unknown	Translation	unknown
	162c	Unigene47127	unknown	Cleavage	unknown
	162d	Unigene13347	aminoacyl-tRNA ligase (EC:6.1.1.9), protein.aa activation. valine-tRNA ligase	Translation	protein turnover
	162d	Unigene49765	BIG; BIG (BIG); binding / ubiquitin-protein ligase/ zinc ion binding	Translation	protein turnover
miR164	164a/b/c/d/e/f/g	Unigene16153	unknown	Cleavage	unknown
	164a/b/c/e/g	Unigene50795	FF domain-containing protein [Arabidopsis lyrata subsp. lyrata]	Cleavage	transcription regulation
	164a/b/d/e/g	Unigene46629	F24J5.7 [Arabidopsis thaliana]	Cleavage	unknown
	164a/b/d/e/g	Unigene56494	lipase-related [Arabidopsis thaliana]	Translation	metabolism
	164a/e/f/g	Unigene18186	transcriptional factor NAC35 [Glycine max]	Cleavage	transcription factor
	164c	Unigene28612	unknown	Cleavage	unknown
	164f	Unigene34784	U1-70K (U1 SMALL NUCLEAR RIBONUCLEOPROTEIN-70K); RNA binding	Cleavage	transcription regulation
	164f	Unigene40707	DBP2; DEAD-box RNA helicase, RNA.processing	Cleavage	transcription regulation
	164f	Unigene55078	pco139470; LOC100193655; K12857 Prp8 binding protein	Cleavage	protein turnover
miR166	166a/d/e/j/k/l/n/u/z	Unigene54050	ribonucleotide reductase small subunit [Glycine max]	Cleavage	cell cycle/division
	166h	Unigene51013	CPSRP54 (CHLOROPLAST SIGNAL RECOGNITION PARTICLE 54 KDA SUBUNIT); 7S RNA binding / GTP binding / mRNA binding / signal sequence binding [Arabidopsis thaliana]	Cleavage	protein turnover
	166h	Unigene664	IBM1 (increase in bonsai methylation 1); histone demethylase(H3-K9 specific) / transcription factor [Arabidopsis thaliana]	Cleavage	transcription factor
	166p	Unigene41522	multidrug resistance protein ABC transporter family [Populus trichocarpa]		transport
	166q	Unigene53509	unknown	Cleavage	unknown
	166q	Unigene8695	unknown	Cleavage	unknown
	166r	Unigene11256	FtsH2; AAA-metalloprotease FtsH, chloroplast precursor	Cleavage	protein turnover
	166r	Unigene22429	unknown	Cleavage	unknown
	166r	Unigene42922	protein kinase APK1A; K13430 serine/threonine-protein kinase PBS1 [Zea mays]	Cleavage	signaling
	166r	Unigene55884	ABC1 family protein; K08869 aarF domain-containing kinase [Arabidopsis thaliana]	Cleavage	signaling
	166v,167a/c/d/e/h/i	Unigene56660	kinesin related protein [Solanum lycopersicum]	Translation	signaling
	166v,167a-e/g/i	Unigene53865	At1g63160 [Arabidopsis thaliana]	Translation	unknown
	166v,167a-g/i	Unigene55481	DNAJ heat shock N-terminal domain-containing protein [Arabidopsis thaliana]	Cleavage	stress response
	166v,167a-g/i	Unigene6736	MEE50 (maternal effect embryo arrest 50); binding [Arabidopsis thaliana]	Translation	metabolism
miR167_1	167h	Unigene13205	HCF109 [Arabidopsis lyrata subsp. Lyrata]	Cleavage	protein turnover
	167h	Unigene15986	psRT17-1 like protein [Zea mays]	Cleavage	unknown
	167h	Unigene51377	thioredoxin family protein [Arabidopsis lyrata subsp. Lyrata]	Translation	stress response
	167h	Unigene51523	FLD (FLOWERING LOCUS D); amine oxidase/ electron carrier/ oxidoreductase [Arabidopsis thaliana]	Cleavage	energy
miR168	168c	Unigene49755	unknown	Cleavage	unknown
miR169_1, 169_2, 169_8, miR4376	169a/b/c/d/h/i/j/k/l	Unigene31302	unknown	Cleavage	unknown
	169a/b/c/h/i/j/k/l	Unigene21774	YA3 [Antirrhinum majus]	Cleavage	unknown
	169a/b/c/h/i/k/l	Unigene43156	unknown	Cleavage	unknown
	169a/b/c/j/l,4376b	Unigene15287	histone acetyltransferase [Populus trichocarpa]	Cleavage	transcription regulation
	169a/b/c/l	Unigene50810	Os02g0699400 [Oryza sativa Japonica Group]	Translation	unknown
	169a-d/h/i/j/k/l	Unigene51126	Nuclear transcription factor Y subunit A-3(AtNF-YA-3) [Arabidopsis thaliana]	Cleavage	transcription factor
	169a-d/j/k/l	Unigene40310	disease resistance protein [Brassica rapa subsp. pekinensis]	Translation	stress response
	169d	Unigene2295	CTV.12 [Citrus trifoliata]	Cleavage	stress response
	169d	Unigene44644	unknown	Cleavage	unknown
	169g	Unigene14775	unknown	Translation	unknown
	169h	Unigene45605	spliceosomal-like protein [Arabidopsis thaliana]	Cleavage	transcription regulation
	169h	Unigene54975	CYP72A54 [Nicotiana tabacum]	Cleavage	metabolism
	169h/i	Unigene16629	invertase-like protein [Arabidopsis thaliana]	Translation	metabolism
	169i	Unigene42168	AGD7; ARF GTPase activator/ DNA binding / zinc ion binding [Arabidopsis thaliana]	Cleavage	vesicle transport
miR171_1, 171_2	171a	Unigene46760	Purple acid phosphatase 22 [Arabidopsis thaliana]	Translation	metabolism
	171a	Unigene50689	MAP3Ka [Solanum lycopersicum]	Cleavage	signaling
	171a/b/e/f/i	Unigene51030	SAC3/GANP family protein [Arabidopsis thaliana]	Cleavage	transcription regulation
	171a/f/i	Unigene52082	arginine/serine-rich splicing factor, putative [Ricinus communis]	Cleavage	transcription regulation
	171a-f/i	Unigene31557	Scarecrow-like protein 15 [Arabidopsis thaliana]	Cleavage	transcription factor
	171b/e	Unigene34063	unknown	Cleavage	unknown
	171c/d	Unigene45392	At1g61667 [Arabidopsis thaliana]	Cleavage	unknown
	171f	Unigene26734	Os07g0525300 [Oryza sativa Japonica Group]	Cleavage	metabolism
	171g	Unigene27632	unknown	Cleavage	unknown
	171g	Unigene56971	unknown	Cleavage	unknown
	171h/j	Unigene35413	dehydratase family [Arabidopsis thaliana]	Translation	metabolism
	171h	Unigene12435	unkonwn	Cleavage	unknown
	171h	Unigene55310	ribosomal RNA large subunit methyltransferase N [EC:2.1.1.-]	Cleavage	transcription regulation
	171h	Unigene55569	unkonwn	Cleavage	unknown
	171h	Unigene56361	interleukin-1 receptor-associated kinase 4 [EC:2.7.11.1]	Cleavage	signaling
	171h	Unigene8945	unkonwn	Cleavage	unknown
	171i	Unigene11915	unkonwn	Translation	unknown
	171i	Unigene46528	GO:0034062, RNA polymerase activity	Translation	transcription regulation
miR172	172a/b/d/e/f	Unigene31616	unknown	Cleavage	unknown
	172a/b/d/e/f/j/m	Unigene16639	CER7 (ECERIFERUM 7); 3'-5'-exoribonuclease/ RNA binding [Arabidopsis thaliana]	Translation	transcription regulation
	172a/b/d/g/l	Unigene7436	nonspecific UDP-sugar pyrophosphorylase [Arabidopsis thaliana]	Translation	metabolism
	172a-f	Unigene11405	unknown	Cleavage	unknown
	172a-f/j	Unigene50797	spliceosome protein-related [Arabidopsis thaliana]	Cleavage	transcription regulation
	172b	Unigene11070	unknown	Translation	unknown
	172c/e/f	Unigene49199	acylaminoacyl-peptidase-related [Arabidopsis thaliana]	Cleavage	metabolism
	172c/j	Unigene28198	Hypothetical protein [Arabidopsis thaliana]	Cleavage	unknown
	172c/j	Unigene52604	galactokinase [Cucumis melo]	Cleavage	metabolism
	172e/f	Unigene47427	auxin response factor-like protein [Mangifera indica]	Cleavage	transcription factor
	172e/f/m	Unigene14851	unknown	Cleavage	unknown
	172e/f/m	Unigene56018	ZCW7 [Arabidopsis thaliana]	Cleavage	unknown
	172h	Unigene329	ankyrin repeat family protein; K06694 26S proteasome non-ATPase regulatory subunit 10 [Arabidopsis thaliana]	Translation	protein turnover
	172h/i/k	Unigene43273	predicted protein; K07253 phenylpyruvate tautomerase [EC:5.3.2.1]	Cleavage	metabolism
	172h/i/k	Unigene49552	ubiquitin protein ligase E3A ; K10615 E3 ubiquitin-protein ligase HERC4 [EC:6.3.2.19]	Translation	protein turnover
	172h/k	Unigene34880	unknown	Translation	unknown
	172i	Unigene55253	cation efflux family protein; K03295 cation efflux system protein, CDF family	Translation	transport
	172j	Unigene44944	GPN-loop GTPase 3 [Xenopus laevis]	Cleavage	energy
	172j	Unigene13766	signalling.calcium	Cleavage	signaling
	172j	Unigene18152	unkonwn	Cleavage	unknown
	172j	Unigene29248	unkonwn	Cleavage	unknown
	172j	Unigene52496	unkonwn	Cleavage	unknown
	172j/m	Unigene11405	unkonwn	Cleavage	unknown
	172m	Unigene46467	eukaryotic translation initiation factor eIF-2B alpha subunit	Cleavage	protein turnover
	172m	Unigene48235	unkonwn	Cleavage	unknown
	172m	Unigene55179	unkonwn	Translation	unknown
miR3627	3627a	Unigene38112	unkonwn	Translation	unknown
	3627b	Unigene13209	unkonwn	Cleavage	unknown
	3627b	Unigene16576	PIF3; PIF3 (PHYTOCHROME INTERACTING FACTOR 3); DNA binding / protein binding / transcription factor/ transcription regulator,RNA.regulation of transcription.bHLH,Basic Helix-Loop-Helix family	Translation	signaling
	3627b	Unigene49068	unkonwn	Cleavage	unknown
	3627b	Unigene51452	BHSD1; steroid dehydrogenase; K07748 sterol-4alpha-carboxylate 3-dehydrogenase (decarboxylating) [EC:1.1.1.170]	Cleavage	metabolism
miR390	390a	Unigene57009	protein kinase KIPK [Arabidopsis thaliana]	Translation	signaling
	390a/b	Unigene15140	D6PKL1 (D6 PROTEIN KINASE LIKE 1); kinase [Arabidopsis thaliana]	Cleavage	signaling
	390a/b/c	Unigene38211	unknown protein [Arabidopsis thaliana]	Cleavage	unknown
	390a/c	Unigene225	Systemin receptor SR160, Brassinosteroid LRR receptor kinase [Solanum peruvianum]	Cleavage	signaling
	390c	Unigene54990	LRR receptor-like serine/threonine-protein kinase EFR(EF-TU RECEPTOR) [EC:2.7.11.1]	Cleavage	signaling
miR391	391a,3627a	Unigene53728	autoinhibited calcium ATPase [Populus trichocarpa]	Cleavage	energy
miR393	393a/b	Unigene13855	At1g57540 [Arabidopsis thaliana]	Cleavage	unknown
	393a/b	Unigene55964	Eukaryotic translation initiation factor 3 subunit A (eIF3a) [Nicotiana tabacum]	Translation	protein turnover
	393a/b, 399a/b/d/e	Unigene16437	unknown	Translation	unknown
	393a/b, 399a/b/d/e	Unigene16437	unknown	Cleavage	unknown
miR394	394a	Unigene37288	unknown	Translation	unknown
	394a	Unigene56779	F-box protein [Malus x domestica]	Cleavage	protein turnover
miR395	395a	Unigene16500	OXA1 family protein [Arabidopsis thaliana]	Cleavage	protein turnover
	395a	Unigene56129	NPY2 (NAKED PINS IN YUC MUTANTS 2); protein binding / signal transducer [Arabidopsis thaliana]	Cleavage	signaling
	395a	Unigene56297	GIP1 (GBF-INTERACTING PROTEIN 1); unfolded protein binding [Arabidopsis thaliana]	Cleavage	transcription regulation
	395a	Unigene57125	COP1-interacting protein-related [Arabidopsis thaliana]	Translation	vesicle transport
miR396	396a/b/c/d/e/g	Unigene16956	pentatricopeptide (PPR) repeat-containing protein [Arabidopsis thaliana]	Cleavage	unknown
	396a/b/c/d/e/g	Unigene29596	ATP dependent DNA ligase family protein [Arabidopsis thaliana]	Cleavage	unknown
	396a/b/c/d/e/g/j/l	Unigene2690	Translation initiation factor IF-2 OS=Colwellia psychrerythraea	Cleavage	transcription regulation
	396a-e	Unigene52303	At1g31780 [Arabidopsis thaliana]	Cleavage	vesicle transport
	396a-e/g	Unigene50687	Unkonwn	Translation	unknown
	396a-e/g,6459a	Unigene56568	Unkonwn	Cleavage	unknown
	396a-e/g/j	Unigene40793	pentatricopeptide repeat-containing protein [Arabidopsis lyrata subsp. lyrata]	Cleavage	unknown
	396a-g/l	Unigene14465	AtGRF3 (GROWTH-REGULATING FACTOR 3); transcription activator [Arabidopsis thaliana]	Cleavage	transcription factor
	396a-g/l	Unigene55156	UPA17 [Capsicum annuum]	Cleavage	transcription regulation
	396a-g/l	Unigene6518	UPA17 [Capsicum annuum]	Cleavage	transcription regulation
	396a-g/l	Unigene6660	growth-regulating factor 1 [Oryza sativa]	Cleavage	transcription factor
	396f	Unigene51491	PREDICTED: similar to Glutaminyl-tRNA synthetase [Vitis vinifera]	Cleavage	protein turnover
	396g	Unigene51867	2,3-bisphosphoglycerate-independent phosphoglycerate mutase; [Mesembryanthemum crystallinum]	Translation	metabolism
	396h/i/k	Unigene3821	unknown	Cleavage	unknown
	396h/i/k	Unigene55441	UBP23; UBP23 (UBIQUITIN-SPECIFIC PROTEASE 23); ubiquitin thiolesterase/ ubiquitin-specific protease; K11855 ubiquitin carboxyl-terminal hydrolase 36/42 [EC:3.1.2.15] [Arabidopsis thaliana]	Cleavage	protein turnover
	396h/i/k	Unigene7063	AtCASP; AtCASP (Arabidopsis thaliana CCAAT-displacement protein alternatively spliced product); K09313 homeobox protein cut-like [Arabidopsis thaliana]	Cleavage	vesicle transport
	396h/k	Unigene54028	unknown	Cleavage	unknown
	396i	Unigene2211	CDKD1;1 (CYCLIN-DEPENDENT KINASE D1;1)，cyclin-dependent kinase 7 [EC:2.7.11.22], signalling.MAP kinases	Cleavage	cell cycle/division
	396i	Unigene8920	ATSPS1F (sucrose phosphate synthase 1F)	Cleavage	metabolism
	396l	Unigene3493	phospholipid-translocating ATPase [EC:3.6.3.1]	Cleavage	energy
	396l	Unigene40508	cathepsin B [EC:3.4.22.1], protein.degradation.cysteine protease	Cleavage	protein turnover
	396l	Unigene53851	KH domain-containing protein; K13210 far upstream element-binding protein	Cleavage	transcription regulation
	396m	Unigene16867	protein.degradation.metalloprotease	Translation	protein turnover
	396m	Unigene32854	unkonwn	Cleavage	unknown
	396m	Unigene4199	unkonwn	Cleavage	unknown
	396m	Unigene54907	unkonwn	Cleavage	unknown
	396m	Unigene720	DNA-directed RNA polymerase II subunit G	Translation	transcription regulation
miR397	397a	Unigene16755	laccase [Liriodendron tulipifera]	Cleavage	stress response
	397a	Unigene38336	nodulin-like intrinsic protein NIP1-2 [Atriplex nummularia]	Translation	transport
	397a/b/d, 399a/e	Unigene53694	laccase 110c [Populus trichocarpa]	Cleavage	stress response
miR399	399a	Unigene40057	2,3-biphosphoglycerate-independent phosphoglycerate mutase-related / phosphoglyceromutase-related [Arabidopsis thaliana]	Cleavage	metabolism
	399d	Unigene30193	predicted protein [Populus trichocarpa]	Cleavage	unknown
	399d	Unigene7095	multidrug resistance protein ABC transporter family [Populus trichocarpa]	Cleavage	transport
	399e	Unigene45026	hypothetical protein LOC100259454; K13210 far upstream element-binding protein	Translation	transcription regulation
miR403	403c	Unigene15373	AGO5; AGO5 (ARGONAUTE 5); nucleic acid binding; K11596 argonaute	Cleavage	transcription regulation
miR408	408c	Unigene51801	unkonwn	Cleavage	unknown
	408c	Unigene52596	predicted protein; K05527 BolA protein	Cleavage	stress response
miR4376	4376a	Unigene25543	unkonwn	Cleavage	unknown
	4376b	Unigene53010	unkonwn	Cleavage	unknown
miR472	472a	Unigene16946	PIF3; PIF3 (PHYTOCHROME INTERACTING FACTOR 3); DNA binding / protein binding / transcription factor/ transcription regulator; K12126 phytochrome-interacting factor 3	Translation	transcription factor
	472a	Unigene37375	unknown	Cleavage	unknown
	472a	Unigene45243	ATR1; ATR1 (ARABIDOPSIS P450 REDUCTASE 1); NADPH-hemoprotein reductase; K00327 NADPH-ferrihemoprotein reductase [EC:1.6.2.4]	Cleavage	metabolism
miR473	473a	Unigene49556	protein kinase APK1A; K13430 serine/threonine-protein kinase PBS1 [EC:2.7.11.1]	Cleavage	signaling
	473a	Unigene55425	unkonwn	Cleavage	unknown
	473a	Unigene56429	pco117051; LOC100282138; K03122 transcription initiation factor TFIIA large subunit	Cleavage	transcription regulation
miR477	477a	Unigene18753	Unkonwn	Translation	unknown
	477a	Unigene35778	At3g12870 [Arabidopsis thaliana]	Cleavage	unknown
miR482	482a	Unigene36122	unknown	Translation	unknown
	482a	Unigene7604	UDP-glucose:salicylic acid glucosyltransferase [Nicotiana tabacum]	Cleavage	metabolism
miR5049	5049a	Unigene14403	unkonwn	Cleavage	unknown
	5049a	Unigene25793	unkonwn	Cleavage	unknown
	5049a	Unigene26978	unkonwn	Cleavage	unknown
	5049a	Unigene29937	unkonwn	Cleavage	unknown
	5049a	Unigene34673	PEX4; PEX4 (PEROXIN4); protein binding / ubiquitin-protein ligase; K10689 peroxin-4 [EC:6.3.2.19], protein.degradation.ubiquitin.E2	Cleavage	protein turnover
	5049a	Unigene38633	LOX5; LOX5; electron carrier/ iron ion binding / lipoxygenase/ metal ion binding / oxidoreductase, acting on single donors with incorporation of molecular oxygen, incorporation of two atoms of oxygen (EC:1.13.11.12); K00454 lipoxygenase [EC:1.13.11.12], hormone metabolism.jasmonate.synthesis-degradation.lipoxygenase	Cleavage	metabolism
	5049a	Unigene46879	unkonwn	Cleavage	unknown
	5049a	Unigene50870	dihydrodipicolinate synthase (EC:4.2.1.52); K01714 dihydrodipicolinate synthase [EC:4.2.1.52]	Cleavage	metabolism
	5049a	Unigene53451	exopolygalacturonase / galacturan 1,4-alpha-galacturonidase / pectinase; K01213 galacturan 1,4-alpha-galacturonidase [EC:3.2.1.67]	Cleavage	metabolism
	5049a	Unigene5783	unkonwn	Cleavage	unknown
miR5083	5083a	Unigene32249	unkonwn	Cleavage	unknown
	5083a	Unigene52366	unkonwn	Cleavage	unknown
	5083a	Unigene660	unkonwn	Translation	unknown
miR528	528a	Unigene5065	Os02g0536400 [Oryza sativa Japonica Group]	Cleavage	unknown
	528a	Unigene51113	FF domain-containing protein / WW domain-containing protein [Arabidopsis thaliana]	Cleavage	transcription regulation
	528a	Unigene52553	F12K11.17 [Arabidopsis thaliana]	Cleavage	unknown
	528a	Unigene5527	2-oxoacid-dependent dioxygenase [Prunus mume]	Cleavage	metabolism
	528a	Unigene57079	kinesin heavy chain-like protein [Solanum tuberosum]	Cleavage	cell structure
miR5564	5564a	Unigene43726	unkonwn	Translation	unknown
	5564a	Unigene49290	unkonwn	Cleavage	unknown
	5564a	Unigene55635	unkonwn	Translation	unknown
	5564a	Unigene56588	WNK1; WNK1 (WITH NO LYSINE (K) 1); kinase/ protein kinase/ protein serine/threonine kinase; K12132 serine/threonine-protein kinase WNK1 [EC:2.7.11.1]	Cleavage	signaling
miR6022	6022a	Unigene18348	unkonwn	Cleavage	unknown
	6022a	Unigene56713	unkonwn	Cleavage	unknown
mIR6027	6027a	Unigene13958	GO:0003677, DNA binding	Cleavage	transcription regulation
	6027a	Unigene5020	cc-nbs-lrr resistance protein; K13457 disease resistance protein RPM1	Translation	stress response
	6027a	Unigene52473	unkonwn	Cleavage	unknown
	6027a	Unigene57062	cc-nbs-lrr resistance protein; K13457 disease resistance protein RPM1	Cleavage	stress response
miR6421	6421a	Unigene13171	unkonwn	Cleavage	unknown
	6421a	Unigene36631	ACR4; ACR4 (ARABIDOPSIS CRINKLY4); kinase/ transmembrane receptor protein kinase; K00924 [EC:2.7.1.-], signalling.receptor kinases.crinkly like	Cleavage	signaling
	6421a	Unigene55968	MEKK1; MEKK1 (MAP KINASE KINASE KINASE 1); DNA binding / MAP kinase kinase kinase/ kinase/ kinase binding / protein binding; K13414 mitogen-activated protein kinase kinase kinase 1, plant [EC:2.7.11.25]	Translation	signaling
	6421a	Unigene56882	nucleobase:cation symporter, NCS1 family	Translation	transport
	6421a	Unigene57071	NUA; NUA (NUCLEAR PORE ANCHOR); K09291 nucleoprotein TPR	Cleavage	transport
	6421a	Unigene6901	GO:0000166, nucleotide binding	Cleavage	transcription regulation
miR6459	6459a	Unigene10694	unkonwn	Cleavage	unknown
	6459a	Unigene12948	unkonwn	Cleavage	unknown
	6459a	Unigene15602	dual specificity protein phosphatase (DsPTP1); K05766 slingshot	Cleavage	signaling
	6459a	Unigene35247	unkonwn	Cleavage	unknown
	6459a	Unigene37852	unkonwn	Translation	unknown
	6459a	Unigene42684	GO:0048513, RNA.regulation of transcription.unclassified	Cleavage	transcription regulation
	6459a	Unigene46684	GO:0043231, intracellular membrane-bounded organelle	Cleavage	unknown
	6459a	Unigene51642	PSBQ-2; PSBQ-2; calcium ion binding; K08901 photosystem II oxygen-evolving enhancer protein	Cleavage	signaling
	6459a	Unigene53607	GO:0016020	Cleavage	unknown
	6459a	Unigene53774	unkonwn	Cleavage	unknown
	6459a	Unigene53797	GO:0043231, intracellular membrane-bounded organelle	Cleavage	unknown
	6459a	Unigene56317	unkonwn	Cleavage	unknown
	6459a	Unigene56710	GO:0015031, protein transport	Cleavage	transport
	6459a	Unigene56856	G PROTEIN ALPHA SUBUNIT 1	Cleavage	signaling
	6459a	Unigene6781	unkonwn	Cleavage	unknown
	6459a	Unigene7156	unkonwn	Translation	unknown
	6459a	Unigene8449	unkonwn	Cleavage	unknown
miR827	827a	Unigene15583	unknown	Cleavage	unknown
	827a	Unigene3326	unknown	Translation	unknown
	827a	Unigene40122	unknown	Cleavage	unknown
	827a	Unigene41652	unknown	Cleavage	unknown
	827a	Unigene48174	unknown	Cleavage	unknown
miR828	828a	Unigene27788	Profilin-2	Cleavage	cell structure
	828a	Unigene30260	unknown	Cleavage	unknown

## Sheet: sheet 2
Additional file 10. The targets of S. europaea miRNAs. Sheet 1: The targets of S. europaea conserved miRNAs. Sheet 2: The targets of S. europaea novel miRNAs.
miRNA name	Target unigene	Annotation	Inhibition	Function class
seu-miR1	Unigene1153	glyoxal oxidase [Vitis vinifera]	Cleavage	stress response
	Unigene14373	RCa6 [Manihot esculenta]	Cleavage	stress response
	Unigene53337	EMB1135 [Arabidopsis lyrata subsp. lyrata]	Cleavage	unknown
	Unigene57072	NBS-LRR type resistance protein [Beta vulgaris]	Cleavage	stress response
	Unigene6736	MEE50 (maternal effect embryo arrest 50); binding [Arabidopsis thaliana]	Cleavage	metabolism
seu-miR2	Unigene35780	leucine-rich repeat family protein / protein kinase family protein [Arabidopsis thaliana]	Cleavage	signaling
	Unigene43588	Unknown	Cleavage	unknown
	Unigene52887	phosphoinositide 3-kinase [Nicotiana tabacum]	Cleavage	signaling
seu-miR3	Unigene15971	VLN1 (VILLIN-LIKE 1); actin binding / actin filament binding [Arabidopsis thaliana]	Translation	cell structure
	Unigene19072	Unknown	Cleavage	unknown
	Unigene2153	Unknown	Cleavage	unknown
	Unigene23835	Unknown	Translation	unknown
	Unigene27845	Unknown	Cleavage	unknown
	Unigene35962	glutamate decarboxylase isoform1 [Solanum lycopersicum]	Translation	metabolism
	Unigene45687	Unknown	Translation	unknown
	Unigene56681	nucleic acid binding protein [Zea mays]	Translation	transcription regulation
	Unigene8260	Unknown	Cleavage	unknown
seu-miR4	Unigene12802	Unknown	Cleavage	unknown
	Unigene15897	At1g15070/F9L1_1 [Arabidopsis thaliana]	Cleavage	unknown
	Unigene20786	Unknown	Cleavage	unknown
	Unigene23005	Unknown	Cleavage	unknown
	Unigene35921	Unknown	Cleavage	unknown
	Unigene38420	Unknown	Cleavage	unknown
	Unigene50321	F21B7.33 [Arabidopsis lyrata subsp. lyrata]	Cleavage	unknown
	Unigene5698	Unknown	Cleavage	unknown
	Unigene6524	anthraniloyal-CoA: methanol anthraniloyal transferase [Vitis labrusca]	Cleavage	metabolism
	Unigene6980	AT4G37180 [Arabidopsis thaliana]	Cleavage	transcription regulation
seu-miR5	Unigene14762	auxin response factor 1 [Cucumis sativus]	Cleavage	transcription factor
	Unigene38721	Unknown	Cleavage	unknown
	Unigene41404	Unknown	Cleavage	unknown
	Unigene55250	calcineurin-like phosphoesterase family protein [Arabidopsis thaliana]	Cleavage	signaling
seu-miR6	Unigene42142	Os12g0630700 [Oryza sativa Japonica Group]	Cleavage	unknown
	Unigene42519	N-acetylornithine deacetylase-like protein, fragment [Arabidopsis thaliana]	Cleavage	protein turnover
	Unigene56399	DNA binding [Arabidopsis thaliana]	Cleavage	transcription regulation
	Unigene56499	auxin-induced beta-glucosidase [Chenopodium rubrum]	Cleavage	metabolism
seu-miR7	Unigene11263	Unknown	Cleavage	unknown
	Unigene12421	predicted protein [Populus trichocarpa]	Cleavage	unknown
	Unigene16321	pathogenesis-related thaumatin family protein [Arabidopsis thaliana]	Cleavage	stress response
	Unigene6112	Unknown	Cleavage	unknown
seu-miR8	Unigene10268	Unknown	Cleavage	unknown
	Unigene10498	Unknown	Cleavage	unknown
	Unigene10584	Unknown	Cleavage	unknown
	Unigene18631	Unknown	Cleavage	unknown
	Unigene2028	Unknown	Cleavage	unknown
	Unigene20450	Unknown	Cleavage	unknown
	Unigene27350	Unknown	Cleavage	unknown
	Unigene28124	Unknown	Cleavage	unknown
	Unigene31472	Unknown	Cleavage	unknown
	Unigene34720	Unknown	Cleavage	unknown
	Unigene37548	Unknown	Cleavage	unknown
	Unigene38938	Unknown	Cleavage	unknown
	Unigene44706	Unknown	Cleavage	unknown
	Unigene48083	Unknown	Cleavage	unknown
	Unigene50008	heat shock protein [Corchorus olitorius]	Cleavage	stress response
	Unigene6568	Unknown	Cleavage	unknown
	Unigene8725	Unknown	Cleavage	unknown
	Unigene8756	Unknown	Cleavage	unknown
	Unigene9570	Unknown	Cleavage	unknown
seu-miR9	Unigene18513	Unknown	Translation	unknown
	Unigene36904	Unknown	Cleavage	unknown
seu-miR10	Unigene11262	Unknown	Cleavage	unknown
	Unigene14154	Unknown	Cleavage	unknown
	Unigene20068	Unknown	Cleavage	unknown
	Unigene2379	Unknown	Translation	unknown
	Unigene313	ATPAP29/PAP29 [Arabidopsis lyrata subsp. lyrata]	Cleavage	metabolism
	Unigene33298	Unknown	Cleavage	unknown
	Unigene33530	Unknown	Cleavage	unknown
	Unigene42130	Unknown	Cleavage	unknown
	Unigene46241	Unknown	Cleavage	unknown
	Unigene50757	ankyrin repeat family protein [Arabidopsis thaliana]	Cleavage	stress response
	Unigene5356	Unknown	Cleavage	unknown
	Unigene7432	Unknown	Cleavage	unknown
	Unigene9439	Unknown	Cleavage	unknown
	Unigene9942	transcription termination factor [Arabidopsis thaliana]	Cleavage	transcription regulation
seu-miR11	Unigene16484	ARPC1B (ACTIN-RELATED PROTEIN C1B); actin binding / nucleotide binding [Arabidopsis thaliana]	Cleavage	cell structure
	Unigene18170	Unknown	Cleavage	unknown
	Unigene37204	Unknown protein [Oryza sativa]	Cleavage	unknown
	Unigene51079	At5g59410 [Arabidopsis thaliana]	Cleavage	vesicle transport
	Unigene64	tetracycline transporter [Arabidopsis lyrata subsp. lyrata]	Translation	transporter
	Unigene6853	Unknown	Cleavage	unknown
seu-miR12	Unigene11765	ABC transporter family protein [Populus trichocarpa]	Cleavage	transporter
	Unigene25111	Unknown	Cleavage	unknown
	Unigene42957	LTR retrotransposon like protein [Arabidopsis thaliana]	Cleavage	signaling
seu-miR13	Unigene18725	Unknown	Cleavage	unknown
seu-miR14	Unigene56076	gag non-LTR retrotransposase [Arabidopsis cebennensis]	Translation	transcription regulation
	Unigene56205	ASK21 (ARABIDOPSIS SKP1-LIKE 21); protein binding / ubiquitin-protein ligase [Arabidopsis thaliana]	Translation	protein turnover
seu-miR15	Unigene11279	pentatricopeptide (PPR) repeat-containing protein [Arabidopsis thaliana]	Cleavage	unknown
	Unigene13760	homeobox protein [Gossypium hirsutum]	Cleavage	transcription factor
	Unigene14021	A-type cyclin [Catharanthus roseus]	Cleavage	cell cycle/division
	Unigene14229	predicted protein [Populus trichocarpa]	Cleavage	unknown
	Unigene15588	PTAC3 (PLASTID TRANSCRIPTIONALLY ACTIVE3); DNA binding / nucleic acid binding [Arabidopsis thaliana]	Cleavage	transcription regulation
	Unigene16908	nadph-cytochrome P450 oxydoreductase [Populus trichocarpa]	Cleavage	metabolism
	Unigene324	PREDICTED: similar to Golgi transport complex protein-related [Vitis vinifera]	Cleavage	vesicle transport
	Unigene33653	Unknown	Cleavage	unknown
	Unigene44031	potassium efflux antiporter [Populus trichocarpa]	Cleavage	transporter
	Unigene44194	Os02g0236500 [Oryza sativa Japonica Group]	Cleavage	unknown
	Unigene44581	Unknown	Translation	unknown
	Unigene55207	SDL-1 protein [Nicotiana plumbaginifolia]	Translation	metabolism
	Unigene55795	At5g64090 [Arabidopsis thaliana]	Translation	unknown
seu-miR16	Unigene15518	Unknown	Cleavage	unknown
	Unigene40921	Unknown	Translation	unknown
seu-miR17	Unigene14695	POLH (Y-FAMILT DNA POLYMERASE H); DNA-directed DNA polymerase [Arabidopsis thaliana]	Translation	unknown
	Unigene15536	Os01g0176500 [Oryza sativa Japonica Group]	Translation	unknown
	Unigene16701	Os06g0651300 [Oryza sativa Japonica Group]	Cleavage	unknown
	Unigene35222	zinc finger (C3HC4-type RING finger) family protein [Arabidopsis thaliana]	Translation	protein turnover
	Unigene40968	Mak16 protein [Medicago truncatula]	Translation	signaling
	Unigene48286	ubiquitin activating enzyme E1 [Lemna minor]	Cleavage	protein turnover
	Unigene50292	transducin family protein / WD-40 repeat family protein [Arabidopsis thaliana]	Translation	vesicle transport
	Unigene50592	At1g55535 [Arabidopsis thaliana]	Translation	unknown
	Unigene53888	Os04g0571200 [Oryza sativa Japonica Group]	Translation	unknown
	Unigene55752	At5g44040 [Arabidopsis thaliana]	Translation	unknown
	Unigene56429	transcription factor IIA large subunit / TFIIA large subunit (TFIIA-L) [Arabidopsis thaliana]	Translation	transcription factor
seu-miR18	Unigene15528	Unknown	Translation	unknown
	Unigene17086	Unknown	Cleavage	unknown
	Unigene2153	Unknown	Cleavage	unknown
	Unigene21712	Unknown	Cleavage	unknown
	Unigene22630	Unknown	Cleavage	unknown
	Unigene24071	Unknown	Cleavage	unknown
	Unigene26408	Unknown	Translation	unknown
	Unigene37148	Unknown	Cleavage	unknown
	Unigene38420	Unknown	Translation	unknown
	Unigene41457	Unknown	Cleavage	unknown
	Unigene42593	Unknown	Cleavage	unknown
	Unigene45895	Unknown	Translation	unknown
	Unigene47765	Unknown	Cleavage	unknown
	Unigene51318	CXE carboxylesterase [Malus pumila]	Cleavage	metabolism
	Unigene8002	Unknown	Cleavage	unknown
seu-miR20	Unigene11313	ethylene-responsive family protein [Arabidopsis thaliana] Transcription factor bHLH68	Cleavage	transcription factor
	Unigene13609	pentatricopeptide (PPR) repeat-containing protein [Arabidopsis thaliana]	Translation	unknown
	Unigene19820	Unknown	Cleavage	unknown
	Unigene3030	unnamed protein product [Vitis vinifera]	Translation	unknown
	Unigene32750	Unknown	Cleavage	unknown
	Unigene3421	Unknown	Cleavage	unknown
	Unigene38580	Unknown	Cleavage	unknown
	Unigene44258	Os02g0277600 [Oryza sativa Japonica Group]	Cleavage	energy
	Unigene52288	At1g67850/F12A21_2 [Arabidopsis thaliana]	Translation	unknown
	Unigene54495	short-chain dehydrogenase/reductase family protein [Arabidopsis lyrata subsp. lyrata]	Cleavage	metabolism
seu-miR21	Unigene16397	zinc-binding family protein [Arabidopsis lyrata subsp. lyrata]	Cleavage	transcription factor
	Unigene31871	Unknown	Cleavage	unknown
	Unigene51001	integrase [Boechera divaricarpa]	Cleavage	unknown
	Unigene53830	membrane bound o-acyl transferase [Populus trichocarpa]	Cleavage	vesicle transport
seu-miR22	Unigene12475	Unknown	Cleavage	unknown
	Unigene19546	Unknown	Cleavage	unknown
	Unigene19556	Unknown	Cleavage	unknown
	Unigene26691	Unknown	Cleavage	unknown
	Unigene48368	Unknown	Translation	unknown
	Unigene49532	Unknown	Cleavage	unknown
	Unigene4994	Unknown	Cleavage	unknown
	Unigene5739	Unknown protein [Arabidopsis thaliana]	Cleavage	unknown
	Unigene6536	Unknown	Cleavage	unknown
	Unigene741	Os06g0688100 [Oryza sativa Japonica Group]	Cleavage	unknown
	Unigene7442	Unknown	Cleavage	unknown
seu-miR23	Unigene1417	Unknown	Translation	unknown
	Unigene17848	PREDICTED: hypothetical protein [Vitis vinifera]	Cleavage	unknown
	Unigene27440	Unknown	Cleavage	unknown
seu-miR24	Unigene16838	chromatin remodeling complex subunit [Populus trichocarpa]	Cleavage	transcription regulation
	Unigene38083	nitrate transporter [Prunus persica]	Cleavage	transporter
	Unigene47080	forkhead-associated domain-containing protein / FHA domain-containing protein [Arabidopsis thaliana]	Cleavage	transcription factor
	Unigene56621	SET domain protein [Populus trichocarpa]	Cleavage	transcription regulation
seu-miR25	Unigene41357_	Unknown	Cleavage	unknown
seu-miR26	Unigene2194	Unknown	Cleavage	unknown
	Unigene2834	Unknown	Cleavage	unknown
	Unigene30732	Unknown	Cleavage	unknown
	Unigene42259	Unknown	Translation	unknown
	Unigene50658	L-asparaginase / L-asparagine amidohydrolase [Arabidopsis thaliana]	Cleavage	metabolism
	Unigene5409	Unknown	Cleavage	unknown
	Unigene57048	Alpha-coat protein 2 (Alpha-COP 2) [Arabidopsis thaliana]	Cleavage	vesicle transport
seu-miR27	Unigene11299	PREDICTED: hypothetical protein [Vitis vinifera]	Cleavage	unknown
	Unigene2215	Very similar to receptor-like protein kinases [Arabidopsis thaliana]	Translation	signaling
	Unigene30831	Unknown	Cleavage	unknown
	Unigene40731	Unknown	Cleavage	unknown
	Unigene4796	Unknown	Cleavage	unknown
	Unigene49816	PREDICTED: hypothetical protein [Vitis vinifera]	Cleavage	unknown
seu-miR28	Unigene15772	exostosin family protein [Arabidopsis lyrata subsp. lyrata]	Cleavage	cell structure
	Unigene51775	Os08g0109900 [Oryza sativa Japonica Group]	Cleavage	unknown
	Unigene55716	glycine-rich protein [Arabidopsis thaliana]	Cleavage	cell structure
seu-miR29	Unigene16046	Haem peroxidase, plant/fungal/bacterial [Medicago truncatula]	Cleavage	metabolism
	Unigene33928	Unknown	Cleavage	unknown
seu-miR30	Unigene10268	Unknown	Cleavage	unknown
	Unigene10436	Unknown	Cleavage	unknown
	Unigene10633	Unknown	Cleavage	unknown
	Unigene12768	Unknown	Cleavage	unknown
	Unigene13017	Unknown	Cleavage	unknown
	Unigene13151	aspartyl protease family protein [Arabidopsis lyrata subsp. lyrata]	Cleavage	metabolism
	Unigene18631	Unknown	Translation	unknown
	Unigene21155	Unknown	Translation	unknown
	Unigene26764	Unknown	Cleavage	unknown
	Unigene27350	Unknown	Cleavage	unknown
	Unigene37548	Unknown	Cleavage	unknown
	Unigene44706	Unknown	Cleavage	unknown
	Unigene51806	non-race specific disease resistance protein 1-like protein b [Coffea arabica]	Cleavage	stress response
	Unigene6611	Unknown	Cleavage	unknown
	Unigene6926	Unknown	Cleavage	unknown
	Unigene7508	Unknown	Cleavage	unknown
	Unigene7769	Unknown	Translation	unknown
