# Supplementary material for: High-throughput deep sequencing reveals that microRNAs play important roles in salt tolerance of euhalophyte Salicornia europaea
Source: BMC Plant Biol. 2015 Feb 26;15:63. doi: 10.1186/s12870-015-0451-3 (PMC4349674; doi:10.1186/s12870-015-0451-3)
Supplement: Additional file: 12. — The S. europaea miRNAs that have potential for improving plant stress tolerance and engineering bioenergy plants with improved properties as biofuel feedstock. [file 12870_2015_451_MOESM12_ESM.xlsx]

## Sheet: transcription factor
Additional file 12. The S. europaea miRNAs that have potential for improving plant stress tolerance and engineering bioenergy plants with improved properties as biofuel feedstock.
miRNA name	Targets	Annotation	Inhibition	Function class
seu-156a-w/y/z/ax, 157a/b	Unigene3854	SBP-domain protein	Cleavage	transcription factor
seu-156a-w/y/z/ac, 157a/b	Unigene48452	SBP-domain protein	Cleavage	transcription factor
seu-156b/q/z	Unigene23451	Leucine zipper transcription factor HBP-1b	Cleavage	transcription factor
seu-156k/z, 157a	Unigene449	MYB	Cleavage	transcription factor
seu-156n	Unigene55694	WD-40 repeat family protein-like	Cleavage	transcription factor
seu-319c/d	Unigene16143	Zinc finger (CCCH-type) protein-like	Cleavage	transcription factor
seu-160a/b/c/d/g	Unigene15333	Auxin response factor	Cleavage	transcription factor
seu-160a/b/c/d/g	Unigene36580	Auxin response factor	Cleavage	transcription factor
seu-164a/e/f/g	Unigene18186	NAC transcriptional factor	Cleavage	transcription factor
seu-169a-d/h/i/j/k/l	Unigene51126	Nuclear transcription factor Y subunit A-3(AtNF-YA-3)	Cleavage	transcription factor
seu-171a-f/i	Unigene31557	Scarecrow-like protein 15	Cleavage	transcription factor
seu-172e/f	Unigene47427	Auxin response factor-like protein	Cleavage	transcription factor
seu-396a-g/l	Unigene14465	AtGRF3 (GROWTH-REGULATING FACTOR 3)	Cleavage	transcription factor
seu-396a-g/l	Unigene6660	Growth-regulating factor 1	Cleavage	transcription factor
seu-472a	Unigene16946	PIF3 (PHYTOCHROME INTERACTING FACTOR 3)	Translation	transcription factor
seu-miR5	Unigene14762	Auxin response factor	Cleavage	transcription factor
seu-miR15	Unigene13760	Homeobox protein	Cleavage	transcription factor
seu-miR17	Unigene56429	Transcription factor IIA large subunit	Translation	transcription factor
seu-miR20	Unigene11313	bHLH68	Cleavage	transcription factor

## Sheet: metabolism
Related type	miRNA name	Targets	Annotation	Inhibition	Function class
IAA metabolism	seu-156d	Unigene12327	methyl indole-3-acetate esterase [Arabidopsis thaliana]	Cleavage	metabolism
alcohol metabolism	seu-156j	Unigene52516	glucose-methanol-choline (GMC) oxidoreductase family protein [Arabidopsis thaliana]	Cleavage	metabolism
TCA cycle	seu-159h	Unigene54665	Citrate synthase, glyoxysomal	Cleavage	metabolism
glycolysis	seu-396g	Unigene51867	2,3-bisphosphoglycerate-independent phosphoglycerate mutase; [Mesembryanthemum crystallinum]	Translation	metabolism
sucrose metabolism	seu-396i	Unigene8920	ATSPS1F (sucrose phosphate synthase 1F)	Cleavage	metabolism
sugar metabolism	seu-172a/b/d/g/l	Unigene7436	nonspecific UDP-sugar pyrophosphorylase [Arabidopsis thaliana]	Translation	metabolism
galactose catabolism	seu-172c/j	Unigene52604	galactokinase [Cucumis melo]	Cleavage	metabolism
glycolysis	seu-399a	Unigene40057	2,3-biphosphoglycerate-independent phosphoglycerate mutase-related / phosphoglyceromutase-related [Arabidopsis thaliana]	Cleavage	metabolism
carbohydrate metabolism	seu-5049a	Unigene53451	exopolygalacturonase / galacturan 1,4-alpha-galacturonidase / pectinase; K01213 galacturan 1,4-alpha-galacturonidase [EC:3.2.1.67]	Cleavage	metabolism
carbohydrate metabolism	seu-miR6	Unigene56499	auxin-induced beta-glucosidase [Chenopodium rubrum]	Cleavage	metabolism
lipid metabolism	seu-164a/b/d/e/g	Unigene56494	lipase-related [Arabidopsis thaliana]	Translation	metabolism
secologanin biosynthesis	seu-169h	Unigene54975	CYP72A54 [Nicotiana tabacum]	Cleavage	metabolism
phenylalanine and tyrosine metabolism	seu-172h/i/k	Unigene43273	predicted protein; K07253 phenylpyruvate tautomerase [EC:5.3.2.1]	Cleavage	metabolism
biosynthesis of steroids	seu-3627b	Unigene51452	BHSD1; steroid dehydrogenase; K07748 sterol-4alpha-carboxylate 3-dehydrogenase (decarboxylating) [EC:1.1.1.170]	Cleavage	metabolism
phenylpropanoid mebabolism, linked to lignin biosynthesis	seu-156u	Unigene14579	HCQ7; hydroxycinnamoyl CoA shikimate/quinate hydroxycinnamoyltransferase (EC:2.3.1.133);secondary metabolism.phenylpropanoids	Cleavage	metabolism
phenylpropanoid metabolism, linked to lignin biosynthesis	seu-472a	Unigene45243	ATR1; ATR1 (ARABIDOPSIS P450 REDUCTASE 1); NADPH-hemoprotein reductase; K00327 NADPH-ferrihemoprotein reductase [EC:1.6.2.4]	Cleavage	metabolism
cell wall protein controls cell expansion	seu-157a	Unigene3436	GEG protein [Gerbera hybrid cultivar]	Cleavage	metabolism
cell wall precursor synthesis	seu-159d/g	Unigene3942	phosphomannose isomerase [Arabidopsis thaliana]	Translation	metabolism
lignin biosynthesis	seu-397a	Unigene16755	laccase [Liriodendron tulipifera]	Cleavage	stress response
lignin biosynthesis	seu-397a/b/d, 399a/e	Unigene53694	laccase 110c [Populus trichocarpa]	Cleavage	stress response
may be involed in lignin biosynthesis	seu-miR29	Unigene16046	Haem peroxidase, plant/fungal/bacterial [Medicago truncatula]	Cleavage	metabolism
salicylic acid metabolism	seu-482a	Unigene7604	UDP-glucose:salicylic acid glucosyltransferase [Nicotiana tabacum]	Cleavage	metabolism
jasmonic acid biosynthesis, defense response to insect	seu-5049a	Unigene38633	LOX5; LOX5; electron carrier/ iron ion binding / lipoxygenase/ metal ion binding / oxidoreductase, acting on single donors with incorporation of molecular oxygen, incorporation of two atoms of oxygen (EC:1.13.11.12); K00454 lipoxygenase [EC:1.13.11.12], hormone metabolism.jasmonate.synthesis-degradation.lipoxygenase	Cleavage	metabolism
lysine biosynthesis	seu-5049a	Unigene50870	dihydrodipicolinate synthase (EC:4.2.1.52); K01714 dihydrodipicolinate synthase [EC:4.2.1.52]	Cleavage	metabolism
GABA biosynthesis	seu-156g/m/n	Unigene52680	PREDICTED: similar to Glutamate decarboxylase [Vitis vinifera]	Cleavage	metabolism
GABA biosynthesis	seu-miR3	Unigene35962	glutamate decarboxylase isoform1 [Solanum lycopersicum]	Translation	metabolism

## Sheet: stress response
miRNA name	Targets	Annotation	Inhibition	Function class
seu-159h	Unigene56630	NBS-LRR type disease resistance protein	Cleavage	stress response
seu-159d/g	Unigene49273	senescence-associated protein [Elaeis guineensis]	Cleavage	stress response
seu-166v,167a-g/i	Unigene55481	DNAJ heat shock N-terminal domain-containing protein [Arabidopsis thaliana]	Cleavage	stress response
seu-167h	Unigene51377	thioredoxin family protein [Arabidopsis lyrata subsp. Lyrata]	Translation	stress response
seu-169a-d/j/k/l	Unigene40310	disease resistance protein [Brassica rapa subsp. pekinensis]	Translation	stress response
seu-169d	Unigene2295	CTV.12 [Citrus trifoliata]	Cleavage	stress response
seu-408c	Unigene52596	predicted protein; K05527 BolA protein	Cleavage	stress response
seu-6027a	Unigene5020	cc-nbs-lrr resistance protein; K13457 disease resistance protein RPM1	Translation	stress response
seu-6027a	Unigene57062	cc-nbs-lrr resistance protein; K13457 disease resistance protein RPM1	Cleavage	stress response
seu-miR1	Unigene1153	glyoxal oxidase [Vitis vinifera]	Cleavage	stress response
seu-miR1	Unigene14373	RCa6 [Manihot esculenta]	Cleavage	stress response
seu-miR1	Unigene57072	NBS-LRR type resistance protein [Beta vulgaris]	Cleavage	stress response
seu-miR7	Unigene16321	pathogenesis-related thaumatin family protein [Arabidopsis thaliana]	Cleavage	stress response
seu-miR8	Unigene50008	heat shock protein [Corchorus olitorius]	Cleavage	stress response
seu-miR10	Unigene50757	ankyrin repeat family protein [Arabidopsis thaliana]	Cleavage	stress response
seu-miR30	Unigene51806	non-race specific disease resistance protein 1-like protein b [Coffea arabica]	Cleavage	stress response
