# Supplementary material for: High-throughput deep sequencing reveals that microRNAs play important roles in salt tolerance of euhalophyte Salicornia europaea
Source: BMC Plant Biol. 2015 Feb 26;15:63. doi: 10.1186/s12870-015-0451-3 (PMC4349674; doi:10.1186/s12870-015-0451-3)
Supplement: Additional file: 13. — The primers used in this study. [file 12870_2015_451_MOESM13_ESM.xls]

## Sheet: Additional file 13
Additional file 13. The primers used in this study.
miRNA precursors cloning
Primer_ID	Primer (5'-3')	Comments
seu-miR319a-F	AGAGAGCTTCCTTCAGCCC	pre-miRNA cloning forward primer
seu-miR319a-R	CGATTTGACATATTAAGTGCG	pre-miRNA cloning reverse primer
seu-miR164a-F	TCCACTATAAAATTCAACTTCTCTC	pre-miRNA cloning forward primer
seu-miR164a-R	TTGAATGAAAAGGAAAAAACC	pre-miRNA cloning reverse primer
seu-miR166p-F	CTCTGTCCTTGTCTTTCC	pre-miRNA cloning forward primer
seu-miR166p-R	CAAATCAACTGTGACCTTT	pre-miRNA cloning reverse primer
seu-miR168a-F	CTGATTCGCTTGGTGCAG	pre-miRNA cloning forward primer
seu-miR168a-R	CGGGAAATGGAAATCCACC	pre-miRNA cloning reverse primer
seu-miR398a-F	ATGAGCGAGTTATTTTAGGTGACG	pre-miRNA cloning forward primer
seu-miR398a-R	TTGCCTCCTTTCTAACCTTTGC	pre-miRNA cloning reverse primer
seu-miR399a-F	TAGACATGAACCAAAAGGAGTCACT	pre-miRNA cloning forward primer
seu-miR399a-R	ATCTCCTTTGGCAATATAAATTGTG	pre-miRNA cloning reverse primer
seu-miR1-F	GAGAAGAAAACCCTAACTATGTC	pre-miRNA cloning forward primer
seu-mIR1-R	TAAAAACACGAAAGCCACAAC	pre-miRNA cloning reverse primer
seu-miR2-F	TTAAATACAAGTGAGAACTTACC	pre-miRNA cloning forward primer
seu-miR2-R	CTATCCCAGCAGCAAAAT	pre-miRNA cloning reverse primer
seu-miR3-F	GGAAGAGATAACTTGATTCG	pre-miRNA cloning forward primer
seu-miR3-R	TATCGCTTCACTATTGTAGG	pre-miRNA cloning reverse primer
seu-miR8-F	CATAATCATCACCTTGCACAT	pre-miRNA cloning forward primer
seu-miR8-R	CCTACACGCAAACTCCATC	pre-miRNA cloning reverse primer
seu-miR11-F	TTTGCTGCTAGGATAGGG	pre-miRNA cloning forward primer
seu-miR11-R	CAGGTTTGATCGGGATAG	pre-miRNA cloning reverse primer
seu-miR14-F	TCCTTCAGCCCACTCAT	pre-miRNA cloning forward primer
seu-miR14-R	TAACTGCAACGATTTGACA	pre-miRNA cloning reverse primer
seu-miR15-F	TAGTTGGTTTATTGATTGACAA	pre-miRNA cloning forward primer
seu-miR15-R	CTATAGTTGGTTTATTGATTGAC	pre-miRNA cloning reverse primer
seu-miR16-F	ACTCATCCTTATTGGTGC	pre-miRNA cloning forward primer
seu-miR16-R	CAAACTGCCAAGAATTGA	pre-miRNA cloning reverse primer
seu-miR19-F	AGGGACTGGCATAAATCC	pre-miRNA cloning forward primer
seu-miR19-R	CTTATATATGAGTTTTAGGGCAA	pre-miRNA cloning reverse primer
seu-miR20-F	GATCGGGTCAAGTGTCAT	pre-miRNA cloning forward primer
seu-miR20-R	TCCTAATTAGGATCCTATCAG	pre-miRNA cloning reverse primer
seu-miR22-F	CAGTGAGTACTAGGACATGTCTG	pre-miRNA cloning forward primer
seu-miR22-R	AAGGACCAAAAGCAGCATA	pre-miRNA cloning reverse primer
seu-miR23-F	GCCACTGACAGTGGATTG	pre-miRNA cloning forward primer
seu-miR23-R	GATACTAAACCCAAAATAATCAAT	pre-miRNA cloning reverse primer
seu-miR25-F	TCTCTTCCTAGATATGTATGTGT	pre-miRNA cloning forward primer
seu-miR25-R	CGTTTAGTTTAGTAGATTAATGG	pre-miRNA cloning reverse primer
seu-miR28-F	CCATTTTCCTACAAATCATCC	pre-miRNA cloning forward primer
seu-miR28-R	CACCCTCAAATCGTTTTCT	pre-miRNA cloning reverse primer
seu-miR29-F	ATGGCTTTGACTCGACCTCG	pre-miRNA cloning forward primer
seu-miR29-R	AGTAGACATAAGATGTTCGACGCC	pre-miRNA cloning reverse primer
miRNA qRT-PCR
miRNA_ID	Forward Primer (5'-3')	Stem-loop RT Primer (5'-3')	Comments
seu-miR160a	GCTGCCTGGCTCCCTGT	GTCGTATCCAGTGCAGGGTCCGAGGTATTCGCACTGGATACGACtggcat	real-time quantitative RT-PCR
seu-miR319a-3p	CGGCTTGGACTGAAGGGAG	GTCGTATCCAGTGCAGGGTCCGAGGTATTCGCACTGGATACGACagggag	real-time quantitative RT-PCR
seu-miR399a	CGGCTGCCAAAGGAGATTT	GTCGTATCCAGTGCAGGGTCCGAGGTATTCGCACTGGATACGACccgggc	real-time quantitative RT-PCR
seu-miR398a-3p	GCGCTGTGTTCTCAGGTCG	GTCGTATCCAGTGCAGGGTCCGAGGTATTCGCACTGGATACGACcagggg	real-time quantitative RT-PCR
seu-miR394a	CGGCTTGGCATTCTGTCC	GTCGTATCCAGTGCAGGGTCCGAGGTATTCGCACTGGATACGACggaggt	real-time quantitative RT-PCR
seu-miR5-3p	GCCGGCTAATAATTGCAACAC	GTCGTATCCAGTGCAGGGTCCGAGGTATTCGCACTGGATACGACgtcaaa	real-time quantitative RT-PCR
Universal Reverse Primer	GTGCAGGGTCCGAGGT		real-time quantitative RT-PCR
U6 Forward Primer	GGGGACATCCGATAAAATTGG		real-time quantitative RT-PCR
U6 Reverse Primer	ACCATTTCTCGATTTGTGCGT		real-time quantitative RT-PCR
5'- RACE
Target_ID	Primer (5'-3')	Comments
Unigene16755	AGACGAGGGAGATCGTTAGACGTGACATTA	outer reverse primer
	GTCGAATTTATGTTCGATGGTG	inner reverse primer
Unigene10818	CGTTATCCTCAAGCAACCACCTCGACTTG	outer reverse primer
	GCAACCACCTCGACTTGATC	inner reverse primer
Unigene51030	GTGCAGGCAAATAAATAGCTGATTACGGACC	outer reverse primer
	GCTGATTACGGACCAAAACTG	inner reverse primer
Unigene16908	TGACGGACATCTCTTCCACAGCCTGTT	outer reverse primer
	CAGCAGTGTGGCCTACTCTTATC	inner reverse primer
